# Supplementary material for: Evolutionary repair: Changes in multiple functional modules allow meiotic cohesin to support mitosis
Source: PLoS Biol. 2020 Mar 10;18(3):e3000635. doi: 10.1371/journal.pbio.3000635 (PMC7138332; doi:10.1371/journal.pbio.3000635)
Supplement: S1 Data — (XLSX) [file pbio.3000635.s021.xlsx]

## Sheet: Fig1B
Relative fitness to WT
Strain	Fitness
SCC1	1
SCC1	1
SCC1	1
REC8	0.590824
REC8	0.510612
REC8	0.548552

## Sheet: Fig1C
% of two-GFP dot cells
Strain	Repeat	0min	30min	45min	60min	75min	90min	120min	150min	180min
scc1 deletion	1	0	0.0322581	0.103448	0.162162	0.322917	0.573171	0.612903	0.714286	0.730337
scc1 deletion	2	0	0	0.0821918	0.236842	0.263889	0.466667	0.495575	0.682119	0.595745
scc1 deletion	3	0.0454545	0.032967	0.0405405	0.130952	0.252632	0.412587	0.685185	0.666667	0.618644
pSCC1-REC8	1	0	0.0178571	0.118056	0.161538	0.290323	0.235294	0.274194	0.533742	0.551282
pSCC1-REC8	2	0	0.0701754	0.0964912	0.161905	0.204082	0.424	0.404348	0.524272	0.486957
pSCC1-REC8	3	0	0.0689655	0.0747664	0.105691	0.242647	0.240664	0.328571	0.46988	0.555556
pSCC1-SCC1	1	0	0.0119048	0.00806452	0.00952381	0.0512821	0.0172414	0.0625	0.0526316	0.0652174
pSCC1-SCC1	2	0	0	0.00806452	0.00952381	0.03	0.0172414	0.04	0.0526316	0.05
pSCC1-SCC1	3	0	0.01	0	0	0.02	0	0.02	0	0.02

## Sheet: Fig2A
HA/HXK1 normalized to log-SCC1 in each experiment
Timepoint-Strain	Repeat1	Repeat2	Repeat3
log-SCC1	1	1	1
0min-SCC1	0.160421	0.114372	0.099676
30min-SCC1	5.29259	3.07503	3.71152
60min-SCC1	0.425112	0.497769	2.03277
90min-SCC1	4.5353	2.79519	3.33517
120min-SCC1	4.0753	4.28365	4.98095
150min-SCC1	5.80641	5.30131	3.96788
log-REC8	0.761542	0.870189	0.857551
0min-REC8	0.00489602	0.000963356	0.0438037
30min-REC8	0.540147	0.735789	1.59424
60min-REC8	0.982337	1.00924	1.37151
90min-REC8	0.030864	0.14292	0.926092
120min-REC8	0.656573	2.38072	1.55551
150min-REC8	2.1723	1.15057	0.937105

## Sheet: Fig2B
Protein half life in mitosis (min)
Strain	Repeat	Protein half life(min)
SCC1	1	311.747
SCC1	2	195.879
SCC1	3	140.716
SCC1	4	158.299
REC8	1	49.7917
REC8	2	65.0267
REC8	3	53.8249
REC8	4	71.719
REC8	5	51.117
REC8+esp1-1	1	218.53
REC8+esp1-1	2	221.239
REC8+esp1-1	3	123.718

## Sheet: Fig2C
Enriched % of input
		chromosomal position
Strain	repeat	IV-a1	IV-p1	IV-c1	IV-c2
pSCC1-REC8-HA	1	0.0499891	0.122253	0.19964	0.319784
pSCC1-REC8-HA	2	0.107433	0.173735	0.286668	0.482786
pSCC1-REC8-HA	3	0.201369	0.224112	0.472939	0.790794
pSCC1-REC8-HA	4	0.0446262	0.0858425	0.125041	0.267854
pSCC1-REC8-HA	5	0.0791571	0.1469	0.290416	0.495066
pSCC1-SCC1-HA	1	0.155206	0.119839	0.632823	0.848549
pSCC1-SCC1-HA	2	0.237833	0.293423	0.441164	0.97937
pSCC1-SCC1-HA	3	0.524607	0.889736	1.56441	2.42577
pSCC1-SCC1-HA	4	0.16556	0.258385	0.488124	0.871977
pSCC1-SCC1-HA	5	0.298491	0.562219	0.898859	1.67809
no tag	1	0.00966547	0.0080804	0.182194	0.117006
no tag	2	0.0531072	0.060364	0.231701	0.21251
no tag	3	0.0550704	0.056101	0.22979	0.243207
no tag	4	0.00377022	0.00557375	0.0416732	0.0339312
no tag	5	0.0221951	0.0235633	0.0987705	0.111759

## Sheet: Fig2E
Enriched % of input
		chromosomal position
Strain	repeat	IV-a1	IV-p1	IV-c1	IV-c2
pGAL1-REC8-HA	1	0.869593	0.305983	0.484252	0.619472
pGAL1-REC8-HA	2	0.898849	1.34005	0.939745	1.11486
pGAL1-REC8-HA	3	0.697285	1	1.04003	1.02349
pGAL1-SCC1-HA	1	2.12438	1.27447	1.66487	1.50124
pGAL1-SCC1-HA	2	1.37835	3.38866	2.74487	2.82301
pGAL1-SCC1-HA	3	1.1106	1.91935	1.35573	1.57187
pSCC1-SCC1-HA	1	0.459767	0.384519	0.380041	0.495673
pSCC1-SCC1-HA	2	0.533989	1.2643	1.84641	0.887591
pSCC1-SCC1-HA	3	0.342665	0.355728	0.558303	0.484091

## Sheet: Fig3A
Mean relative fitnessof each population to Rec8 ancestor
Strain	Generation	Mean relative Fitness
P1	0	0.985476
P2	0	0.977119
P3	0	0.993805
P4	0	0.979087
P5	0	0.972151
P6	0	0.972347
P7	0	0.99994
P8	0	0.989437
P9	0	0.975259
P10	0	0.965285
P11	0	1.00003
P12	0	0.992151
P13	0	1.00597
P14	0	0.978357
P15	0	0.982876
P1	375	1.30677
P2	375	1.29879
P3	375	1.30646
P4	375	1.30612
P5	375	1.30227
P6	375	1.2889
P7	375	1.34035
P8	375	1.38922
P9	375	1.28442
P10	375	1.35927
P11	375	1.32119
P12	375	1.38378
P13	375	1.55741
P14	375	1.4285
P15	375	1.52316
P1	1500	1.4449
P2	1500	1.45217
P3	1500	1.51513
P4	1500	1.40819
P5	1500	1.48373
P6	1500	1.5276
P7	1500	1.57175
P8	1500	1.58016
P9	1500	1.35521
P10	1500	1.59003
P11	1500	1.7004
P12	1500	1.65056
P13	1500	1.84708
P14	1500	1.58642
P15	1500	1.7441
P1	1750	1.39612
P2	1750	1.45598
P3	1750	1.49754
P4	1750	1.38322
P5	1750	1.47647
P6	1750	1.57332
P7	1750	1.55699
P8	1750	1.63651
P9	1750	1.35612
P10	1750	1.66982
P11	1750	1.68255
P12	1750	1.60727
P13	1750	1.84642
P14	1750	1.59335
P15	1750	1.7374

## Sheet: Fig3B
Relative fitness to the Rec8 ancestor
Generation	Strain	Repeat	Relative fitness
375	P1	1	1.29621
375	P1	2	1.31106
375	P1	3	1.31304
375	P2	1	1.29148
375	P2	2	1.30551
375	P2	3	1.29939
375	P3	1	1.31231
375	P3	2	1.30335
375	P3	3	1.30372
375	P4	1	1.31079
375	P4	2	1.30715
375	P4	3	1.30042
375	P5	1	1.29432
375	P5	2	1.31427
375	P5	3	1.29822
375	P6	1	1.28346
375	P6	2	1.28382
375	P6	3	1.29943
375	P7	1	1.34948
375	P7	2	1.32809
375	P7	3	1.34348
375	P8	1	1.38847
375	P8	2	1.39635
375	P8	3	1.38283
375	P9	1	1.28627
375	P9	2	1.27388
375	P9	3	1.29311
375	P10	1	1.35887
375	P10	2	1.36037
375	P10	3	1.35856
375	P11	1	1.30699
375	P11	2	1.33036
375	P11	3	1.32623
375	P12	1	1.39356
375	P12	2	1.37123
375	P12	3	1.38655
375	P13	1	1.55541
375	P13	2	1.54945
375	P13	3	1.56736
375	P14	3	1.44562
375	P14	1	1.41618
375	P14	2	1.42371
375	P15	1	1.51962
375	P15	2	1.5232
375	P15	3	1.52667
1750	P1	1	1.38436
1750	P1	2	1.40318
1750	P1	3	1.40084
1750	P2	1	1.46158
1750	P2	2	1.4658
1750	P2	3	1.44055
1750	P3	1	1.48836
1750	P3	2	1.50575
1750	P3	3	1.49851
1750	P4	1	1.38366
1750	P4	2	1.37485
1750	P4	3	1.39114
1750	P5	1	1.47411
1750	P5	2	1.4759
1750	P5	3	1.47941
1750	P6	1	1.57777
1750	P6	2	1.57386
1750	P6	3	1.56834
1750	P7	1	1.56937
1750	P7	2	1.55837
1750	P7	3	1.54324
1750	P8	1	1.64256
1750	P8	2	1.63097
1750	P8	3	1.63601
1750	P9	1	1.35464
1750	P9	2	1.35464
1750	P9	3	1.35909
1750	P10	1	1.67527
1750	P10	2	1.66993
1750	P10	3	1.66427
1750	P11	1	1.67042
1750	P11	2	1.68223
1750	P11	3	1.69501
1750	P12	1	1.6151
1750	P12	2	1.61123
1750	P12	3	1.59549
1750	P13	1	1.85437
1750	P13	2	1.82672
1750	P13	3	1.85817
1750	P14	3	1.59988
1750	P14	1	1.57487
1750	P14	2	1.6053
1750	P15	1	1.73471
1750	P15	2	1.737
1750	P15	3	1.74048

## Sheet: Fig3C
Mutation counts
generation	gene	number of total mutation	number of early stop mutation	number of snp
375	SSN2	5	4	1
375	SSN3	2	1	1
375	SSN8	2	2	0
375	SRB8	2	1	1
375	SRB7	1	0	1
375	SIN4	1	0	1
375	NUT2	1	0	1
375	ESP1	2	0	2
375	SMC1	1	0	1
375	SMC3	1	0	1
1750	SSN2	5	4	1
1750	SSN3	2	1	1
1750	SSN8	2	2	0
1750	SRB8	3	2	1
1750	SRB7	1	0	1
1750	SIN4	1	0	1
1750	NUT2	1	0	1
1750	ESP1	4	0	4
1750	SMC1	2	0	2
1750	SMC3	7	0	7
1750	MBP1	2	2	0
1750	CLN2	3	2	1
1750	SWI4	1	0	1
1750	SWI6	1	1	0

## Sheet: Fig3D
median read depth of chromosome normalized to the median read depth of genome
Generation375
Chromosome	chromosome	P1	P2	P3	P4	P5	P6	P7	P8	P9	P10	P11	P12	P13	P14	P15
1	ref|NC_001133|	1.15839	1.75972	1.56153	1.39908	1.70436	1.55635	1.24958	1.05324	1.13077	1.33151	1.27353	1.70588	1.18991	1.06215	1.10962
2	ref|NC_001134|	0.981087	0.989399	0.975389	0.96789	0.974152	0.974955	0.979764	0.988353	0.976923	0.980822	0.985294	0.982699	0.988131	0.99435	0.988814
3	ref|NC_001135|	1.08511	1.04064	1.2487	1.18349	1.14863	1.31306	1.14671	1.12063	1.12308	1.16986	1.18088	1.22837	1.14837	1.08475	1.07383
4	ref|NC_001136|	0.983452	0.984099	0.975389	0.970183	0.975767	0.973166	0.978078	0.976705	0.976923	0.978082	0.961765	0.972318	0.970326	0.980226	0.991051
5	ref|NC_001137|	1.00946	0.996466	1.01554	0.997706	1.00969	1.01073	1.01012	1.01165	0.984615	1.0137	1.02059	1.00346	1.03858	1.02542	1.01119
6	ref|NC_001138|	1.00236	1.00177	1.03368	0.997706	1.00242	0.989267	1.01939	1.02995	1	1.02192	1.05	1.02422	1.08309	1.03955	1.01454
7	ref|NC_001139|	0.992908	0.985866	0.98057	0.990826	0.978998	0.987478	0.983137	0.986689	0.976923	0.978082	0.973529	0.979239	0.982196	0.991525	0.991051
8	ref|NC_001140|	0.98818	0.984099	0.987047	0.983945	0.98546	0.980322	0.993255	1.00166	0.984615	0.991781	0.994118	0.989619	0.997033	0.99435	1.00447
9	ref|NC_001141|	1.92199	1.93463	1.97085	1.93119	1.94346	1.94812	1.95447	1.95507	1.92308	1.96712	1.94706	1.95156	1.06231	1.0226	1.03132
10	ref|NC_001142|	0.992908	0.985866	1	0.995413	1.00646	1	1.00337	1.00166	0.984615	1	1.00294	0.99654	1.02374	1.01695	1.00224
11	ref|NC_001143|	0.985816	0.9947	0.992228	0.983945	0.982229	0.980322	0.993255	0.995008	0.984615	0.994521	0.997059	0.979239	1.0178	0.99435	1
12	ref|NC_001144|	0.985816	0.987633	0.975389	0.983945	0.978998	0.966011	0.976391	0.973378	0.984615	0.967123	0.961765	0.961938	0.964392	0.988701	0.986577
13	ref|NC_001145|	0.995272	0.989399	0.989637	0.995413	1	0.992844	0.989882	0.990017	1	0.989041	0.991176	0.989619	1.00593	1.00282	1.00224
14	ref|NC_001146|	0.962175	0.968198	0.963731	0.96789	0.96769	0.962433	0.978078	0.990017	0.976923	0.972603	0.976471	0.965398	0.976261	0.99435	0.993289
15	ref|NC_001147|	0.976359	0.978799	0.971503	0.977064	0.974152	0.973166	0.976391	0.978369	0.976923	0.969863	0.967647	0.965398	0.973294	0.980226	0.988814
16	ref|NC_001148|	0.98818	0.987633	0.984456	0.977064	0.978998	0.976744	0.986509	0.989185	0.984615	0.980822	0.979412	0.979239	0.988131	0.991525	1
Generation1750
Chromosome	chromosome	P1	P2	P3	P4	P5	P6	P7	P8	P9	P10	P11	P!2	P13	P14	P15
1	ref|NC_001133|	0.979508	1.31678	1.40922	1.03586	0.971506	0.965471	1.00715	0.969267	0.998844	1.01121	1.01927	1.05137	0.982143	1.00101	0.990991
2	ref|NC_001134|	0.967213	0.979452	0.986175	0.97012	0.97422	0.974104	0.981402	0.972419	0.97341	0.983987	0.988662	0.989247	0.984375	0.983871	0.982883
3	ref|NC_001135|	1.10041	1.04281	1.04885	1.02789	1.03392	1.18991	1.06152	1.02916	1.03584	1.07846	1.04138	1.05735	1.06641	1.05847	1.04144
4	ref|NC_001136|	0.987705	0.986301	0.997235	1.01394	0.986431	0.984064	0.992847	0.991332	0.991908	1.004	0.998866	0.998805	0.998884	0.997984	1
5	ref|NC_001137|	0.985656	0.982877	1.00922	0.992032	0.987788	0.985392	1.03433	0.975571	0.993064	1.0016	1.00567	1.00478	0.99721	1.00302	0.996396
6	ref|NC_001138|	0.979508	0.979452	1.0129	0.984064	0.97829	0.977424	1.00286	0.977147	0.985549	0.98719	1.00454	1.01075	1.0067	1.00907	0.998198
7	ref|NC_001139|	0.993852	0.989726	0.992627	0.988048	0.993216	0.982736	0.996423	0.991332	0.989595	0.999199	0.998866	0.998805	1.00223	0.993952	1.0018
8	ref|NC_001140|	0.977459	0.97774	0.986175	0.98008	0.97829	0.978088	0.988555	0.980299	0.983815	0.991994	0.985261	0.984468	0.993304	0.985887	1
9	ref|NC_001141|	1.93033	1.92808	1.00461	1.90239	1.95251	1.92762	1.01001	1.9275	1.9341	1.004	0.997732	1.00717	1.00112	0.998992	0.998198
10	ref|NC_001142|	1.0082	0.998288	1.00645	0.998008	0.998643	1.00199	1.01288	1.00394	1.00116	1.01041	1.01247	1.00956	1.01228	1.01915	1.00901
11	ref|NC_001143|	0.983607	0.979452	1.00092	0.988048	0.991859	0.994688	1.00429	0.992908	0.991908	0.999199	1.00454	1.00119	1.00223	1.01058	1.00901
12	ref|NC_001144|	0.977459	0.979452	0.988018	0.99004	0.993216	0.981408	0.994278	0.991332	0.987283	0.991193	1.00113	0.997611	0.998884	1.00302	1.00541
13	ref|NC_001145|	0.987705	0.989726	0.999078	0.996016	0.997286	0.985392	1.01431	0.99212	0.988439	0.995997	1.00907	1.00956	1.00223	1.00403	1.0018
14	ref|NC_001146|	0.97541	0.974315	0.987097	0.974104	0.979647	0.976096	0.97568	0.978723	0.978035	1.0024	0.978458	0.9773	0.987723	0.978831	0.989189
15	ref|NC_001147|	0.979508	0.984589	0.996313	0.982072	0.989145	0.985392	1.00143	0.98818	0.989595	0.997598	0.995465	0.997611	0.997768	1.00101	0.998198
16	ref|NC_001148|	0.989754	0.989726	0.997235	0.994024	1	0.98672	0.997139	0.992908	0.989595	0.999199	0.996599	0.997611	0.997768	0.997984	1.0036

[truncated: 25 more sheets: Fig4A, Fig4B, Fig4C, Fig4E, Fig5A, Fig5B, Fig5C, Fig5D, Fig5E, Fig5F, Fig6B, Fig6D, Fig6E, S1AFig, S1BFig, S2Fig, S3Fig, S6AFig, S8Fig, S9Fig …]
