# Supplementary material for: Evolutionary repair: Changes in multiple functional modules allow meiotic cohesin to support mitosis
Source: PLoS Biol. 2020 Mar 10;18(3):e3000635. doi: 10.1371/journal.pbio.3000635 (PMC7138332; doi:10.1371/journal.pbio.3000635)
Supplement: S1 File — (XLSX) [file pbio.3000635.s023.xlsx]

## Sheet: Gen375
gene_name	sgdid	chr_num	position	sample_name	snp_indel	ref	read	fraction	tot_reads	mutation_type
RPD3	S000005274	14	18472	P1	snp	G	T	91	46	Clone variant, nonsynonymous
SSN2	S000002851	4	1346907	P1	snp	G	A	100	46	Clone variant, nonsynonymous
CDC60	S000006081	16	249802	P1	snp	T	C	100	30	Clone variant, nonsynonymous
CDC60	S000006081	16	249807	P1	snp	T	A	100	32	Clone variant, nonsynonymous
AVT6	S000000921	5	400443	P1	indel	G	#NAME?	100	35	Clone variant, nonsynonymous
SNX41	S000002833	4	1321270	P2	snp	T	A	100	39	Clone variant, nonsynonymous
CYM1	S000002838	4	1326278	P2	snp	T	C	100	43	Clone variant, nonsynonymous
SSN2	S000002851	4	1347164	P2	snp	A	C	100	62	Clone variant, nonsynonymous
VPS9	S000004563	13	78469	P2	snp	G	T	100	62	Clone variant, nonsynonymous
DRS2	S000000024	1	98408	P2	snp	G	A	99	120	Clone variant, nonsynonymous
TRM8	S000002360	4	99650	P2	snp	G	T	100	50	Clone variant, nonsynonymous
INP52	S000005050	14	423599	P3	snp	G	C	100	61	Clone variant, nonsynonymous
TIR1	S000000813	5	175658	P3	indel	A	#NAME?	98	50	Clone variant, nonsynonymous
RPL7B	S000006119	16	174546	P3	snp	C	T	91	91	Clone variant, nonsynonymous
SSN8	S000004970	14	584474	P3	indel	T	#NAME?	98	82	Clone variant, nonsynonymous
S000004414	S000004414	12	968059	P3	snp	G	A	98	105	Clone variant, nonsynonymous
CDC39	S000000689	3	284270	P4	snp	T	G	96	28	Clone variant, nonsynonymous
PRP28	S000002651	4	949485	P4	snp	C	G	100	41	Clone variant, nonsynonymous
SSN3	S000005963	16	474599	P4	indel	G	#NAME?	96	45	Clone variant, nonsynonymous
TIR1	S000000813	5	175658	P4	indel	A	#NAME?	94	34	Clone variant, nonsynonymous
RTF1	S000003213	7	42109	P4	snp	T	G	97	39	Clone variant, nonsynonymous
S000005407	S000005407	15	242094	P4	snp	C	T	100	50	Clone variant, nonsynonymous
EGT2	S000005271	14	26379	P5	indel	C	#NAME?	97	64	Clone variant, nonsynonymous
EGT2	S000005271	14	26381	P5	snp	T	A	100	60	Clone variant, nonsynonymous
SSN2	S000002851	4	1347383	P5	snp	A	T	100	62	Clone variant, nonsynonymous
ALG12	S000005313	14	680361	P5	indel	G	#NAME?	92	66	Clone variant, nonsynonymous
AKR2	S000005560	15	395436	P5	indel	T	#NAME?	96	54	Clone variant, nonsynonymous
AXL1	S000006326	16	785119	P5	snp	G	A	100	50	Clone variant, nonsynonymous
MLH1	S000004777	13	596841	P5	snp	C	T	100	67	Clone variant, nonsynonymous
SRB7	S000002716	4	1078219	P6	snp	A	C	100	54	Clone variant, nonsynonymous
NYV1	S000004083	12	326841	P7	snp	G	C	100	55	Clone variant, nonsynonymous
SSN2	S000002851	4	1346680	P7	snp	G	T	100	40	Clone variant, nonsynonymous
MSH5	S000002313	4	180564	P7	snp	G	C	100	78	Clone variant, nonsynonymous
TRA1	S000001141	8	313489	P7	snp	C	A	100	66	Clone variant, nonsynonymous
ATG11	S000006253	16	664591	P8	snp	C	T	100	62	Clone variant, nonsynonymous
TCB3	S000004537	13	126347	P8	snp	T	A	100	50	Clone variant, nonsynonymous
MSH5	S000002313	4	180564	P8	snp	G	C	100	68	Clone variant, nonsynonymous
YKT6	S000001679	11	75349	P8	snp	C	T	100	42	Clone variant, nonsynonymous
UME1	S000006060	16	289970	P8	snp	C	G	100	54	Clone variant, nonsynonymous
ESP1	S000003330	7	684921	P8	snp	C	T	89	73	Clone variant, nonsynonymous
RRP5	S000004842	13	729331	P9	snp	C	T	100	22	Clone variant, nonsynonymous
VPH1	S000005796	15	828406	P9	snp	C	T	100	12	Clone variant, nonsynonymous
TIR1	S000000813	5	175658	P9	indel	A	#NAME?	92	13	Clone variant, nonsynonymous
SFC1	S000003856	10	610239	P9	snp	C	G	100	11	Clone variant, nonsynonymous
SSN3	S000005963	16	474454	P9	indel	T	#NAME?	100	6	Clone variant, nonsynonymous
SWA2	S000002728	4	1107782	P9	indel	T	#NAME?	100	11	Clone variant, nonsynonymous
S000004411	S000004411	12	960377	P9	snp	G	A	100	15	Clone variant, nonsynonymous
S000028646	S000028646	8	175311	P10	snp	G	T	100	40	Clone variant, nonsynonymous
BOI2	S000000916	5	390824	P10	snp	G	C	100	34	Clone variant, nonsynonymous
S000028609	S000028609	3	258608	P10	snp	C	G	100	44	Clone variant, nonsynonymous
SRB8	S000000677	3	258608	P10	snp	C	G	100	44	Clone variant, nonsynonymous
ROM2	S000004363	12	864634	P10	snp	G	T	100	42	Clone variant, nonsynonymous
S000028831	S000028831	8	175311	P10	snp	G	T	100	40	Clone variant, nonsynonymous
S000005161	S000005161	14	240570	P10	snp	G	A	100	39	Clone variant, nonsynonymous
FBA1	S000001543	11	326673	P10	snp	C	G	100	28	Clone variant, nonsynonymous
UTP25	S000001353	9	191342	P11	snp	G	C	100	93	Clone variant, nonsynonymous
ASI2	S000005103	14	338715	P11	snp	C	G	100	53	Clone variant, nonsynonymous
VMR1	S000001027	8	28875	P11	snp	G	C	100	37	Clone variant, nonsynonymous
NUT2	S000006372	16	878208	P11	snp	C	A	100	30	Clone variant, nonsynonymous
MRI1	S000006322	16	767761	P11	snp	A	G	100	41	Clone variant, nonsynonymous
YAK1	S000003677	10	149565	P12	snp	G	C	100	29	Clone variant, nonsynonymous
S000005179	S000005179	14	209766	P12	indel	A	-C	100	31	Clone variant, nonsynonymous
TIR1	S000000813	5	175658	P12	indel	A	#NAME?	100	15	Clone variant, nonsynonymous
SRB8	S000000677	3	255427	P12	indel	T	#NAME?	96	25	Clone variant, nonsynonymous
SEY1	S000005691	15	645260	P12	snp	G	C	100	23	Clone variant, nonsynonymous
SIN4	S000005180	14	209766	P12	indel	A	-C	100	31	Clone variant, nonsynonymous
HAP1	S000004246	12	648788	P13	snp	C	A	100	46	Clone variant, nonsynonymous
SMC3	S000003610	10	299226	P13	snp	G	A	100	27	Clone variant, nonsynonymous
MMS1	S000006368	16	871686	P13	snp	G	C	100	48	Clone variant, nonsynonymous
TIR1	S000000813	5	175658	P13	indel	A	#NAME?	91	22	Clone variant, nonsynonymous
SRB8	S000000677	3	257464	P13	snp	C	A	95	43	Clone variant, nonsynonymous
S000001077	S000001077	8	178972	P13	indel	G	#NAME?	100	35	Clone variant, nonsynonymous
S000001446	S000001446	9	372161	P13	snp	C	G	100	43	Clone variant, nonsynonymous
MAS1	S000004153	12	492262	P14	snp	G	A	100	42	Clone variant, nonsynonymous
MSN5	S000002743	4	1142964	P14	indel	G	#NAME?	100	34	Clone variant, nonsynonymous
TIR1	S000000813	5	175658	P14	indel	A	#NAME?	100	23	Clone variant, nonsynonymous
SSN8	S000004970	14	585094	P14	snp	A	T	100	46	Clone variant, nonsynonymous
THO2	S000005083	14	361716	P14	snp	G	T	100	23	Clone variant, nonsynonymous
ADE17	S000004727	13	508853	P14	snp	C	G	100	29	Clone variant, nonsynonymous
MAL11	S000003521	7	1075241	P14	snp	A	G	100	34	Clone variant, nonsynonymous
FRE3	S000005908	15	1056942	P15	snp	G	C	100	38	Clone variant, nonsynonymous
SSN2	S000002851	4	1346880	P15	snp	T	A	100	44	Clone variant, nonsynonymous
ESP1	S000003330	7	683739	P15	snp	A	T	95	40	Clone variant, nonsynonymous
SMC1	S000001886	6	120680	P15	snp	A	C	100	33	Clone variant, nonsynonymous
TIR1	S000000813	5	175658	P15	indel	A	#NAME?	96	28	Clone variant, nonsynonymous

## Sheet: Gen1750
gene_name	sgdid	chr_num	position	sample_name	snp_indel	ref	read	fraction	tot_reads	mutation_type
RPD3	S000005274	14	18472	P1	snp	G	T	100	70	Clone variant, nonsynonymous
SSN2	S000002851	4	1346907	P1	snp	G	A	100	56	Clone variant, nonsynonymous
PCT1	S000003434	7	904741	P1	snp	T	A	97	58	Clone variant, nonsynonymous
BCH1	S000004850	13	743922	P1	snp	G	C	100	56	Clone variant, nonsynonymous
RPL1A	S000006141	16	136005	P1	snp	G	A	93	30	Clone variant, nonsynonymous
ESP1	S000003330	7	684921	P1	snp	C	T	100	59	Clone variant, nonsynonymous
PKH3	S000002874	4	1395276	P1	snp	A	G	98	56	Clone variant, nonsynonymous
SCT1	S000000107	2	204996	P1	snp	A	C	100	54	Clone variant, nonsynonymous
CDC60	S000006081	16	249802	P1	snp	T	C	100	44	Clone variant, nonsynonymous
CDC60	S000006081	16	249807	P1	snp	T	A	100	47	Clone variant, nonsynonymous
ATG2	S000005186	14	191803	P1	snp	C	G	99	75	Clone variant, nonsynonymous
AVT6	S000000921	5	400443	P1	indel	G	#NAME?	98	50	Clone variant, nonsynonymous
TRA1	S000001141	8	312351	P1	snp	C	T	100	46	Clone variant, nonsynonymous
MRP7	S000004950	14	621869	P1	snp	C	G	100	52	Clone variant, nonsynonymous
SNX41	S000002833	4	1321270	P2	snp	T	A	100	49	Clone variant, nonsynonymous
CYM1	S000002838	4	1326278	P2	snp	T	C	100	67	Clone variant, nonsynonymous
KIN2	S000004086	12	335661	P2	snp	C	T	100	70	Clone variant, nonsynonymous
SMC3	S000003610	10	301954	P2	snp	C	G	100	56	Clone variant, nonsynonymous
SGT1	S000005583	15	433220	P2	snp	C	A	100	58	Clone variant, nonsynonymous
PUS5	S000004155	12	494816	P2	snp	C	T	100	63	Clone variant, nonsynonymous
SSN2	S000002851	4	1347164	P2	snp	A	C	100	48	Clone variant, nonsynonymous
POR1	S000005000	14	518794	P2	snp	C	A	100	42	Clone variant, nonsynonymous
VPS9	S000004563	13	78469	P2	snp	G	T	100	64	Clone variant, nonsynonymous
SIN3	S000005364	15	319199	P2	snp	T	A	100	72	Clone variant, nonsynonymous
DRS2	S000000024	1	98408	P2	snp	G	A	100	91	Clone variant, nonsynonymous
SCW11	S000002996	7	441425	P2	snp	G	C	100	55	Clone variant, nonsynonymous
SCS2	S000000922	5	401454	P2	snp	C	A	100	27	Clone variant, nonsynonymous
TRM8	S000002360	4	99650	P2	snp	G	T	100	40	Clone variant, nonsynonymous
HDA3	S000006383	16	894356	P2	snp	C	T	100	44	Clone variant, nonsynonymous
TOS1	S000000366	2	564351	P2	indel	A	-C	98	41	Clone variant, nonsynonymous
NUP170	S000000175	2	79226	P2	snp	C	A	100	73	Clone variant, nonsynonymous
PPH3	S000002482	4	597774	P3	snp	C	G	100	108	Clone variant, nonsynonymous
SWI4	S000000913	5	383883	P3	snp	C	A	100	126	Clone variant, nonsynonymous
SWI4	S000000913	5	383970	P3	snp	T	A	100	149	Clone variant, nonsynonymous
BCK2	S000000969	5	518701	P3	snp	G	A	100	87	Clone variant, nonsynonymous
INP52	S000005050	14	423599	P3	snp	G	C	100	122	Clone variant, nonsynonymous
CBP4	S000003406	7	846144	P3	snp	C	A	100	98	Clone variant, nonsynonymous
CLN2	S000006177	16	65869	P3	snp	G	A	100	98	Clone variant, nonsynonymous
LDB17	S000002305	4	193205	P3	snp	A	G	100	125	Clone variant, nonsynonymous
S000003357	S000003357	7	742990	P3	snp	G	A	100	121	Clone variant, nonsynonymous
JJJ2	S000003698	10	114168	P3	snp	T	C	100	111	Clone variant, nonsynonymous
MCM2	S000000119	2	175698	P3	snp	C	A	100	121	Clone variant, nonsynonymous
RPL7B	S000006119	16	174546	P3	snp	C	T	98	97	Clone variant, nonsynonymous
SSN8	S000004970	14	584474	P3	indel	T	#NAME?	91	125	Clone variant, nonsynonymous
CTS2	S000002779	4	1220025	P3	snp	C	T	99	86	Clone variant, nonsynonymous
S000004414	S000004414	12	968059	P3	snp	G	A	100	125	Clone variant, nonsynonymous
ITR1	S000002905	4	1444788	P4	snp	C	T	100	40	Clone variant, nonsynonymous
SMC3	S000003610	10	301718	P4	snp	T	G	100	49	Clone variant, nonsynonymous
CDC39	S000000689	3	284270	P4	snp	T	G	100	37	Clone variant, nonsynonymous
S000028425	S000028425	16	646117	P4	indel	T	#NAME?	95	40	Clone variant, nonsynonymous
S000028709	S000028709	15	731	P4	snp	G	A	100	6	Clone variant, nonsynonymous
PRP28	S000002651	4	949485	P4	snp	C	G	100	85	Clone variant, nonsynonymous
SSN3	S000005963	16	474599	P4	indel	G	#NAME?	98	51	Clone variant, nonsynonymous
SOK1	S000002413	4	458896	P4	snp	A	C	96	48	Clone variant, nonsynonymous
SEY1	S000005691	15	646092	P4	snp	T	A	98	42	Clone variant, nonsynonymous
RTF1	S000003213	7	42109	P4	snp	T	G	100	48	Clone variant, nonsynonymous
S000005407	S000005407	15	242094	P4	snp	C	T	100	51	Clone variant, nonsynonymous
S000005526	S000005526	15	1084	P4	snp	C	T	100	13	Clone variant, nonsynonymous
TOS1	S000000366	2	563834	P4	indel	T	-C	97	30	Clone variant, nonsynonymous
KIC1	S000001144	8	318191	P4	snp	C	G	98	58	Clone variant, nonsynonymous
RRP8	S000002490	4	613155	P4	snp	G	A	100	38	Clone variant, nonsynonymous
SEC16	S000006006	16	393213	P4	snp	C	A	98	54	Clone variant, nonsynonymous
EGT2	S000005271	14	26379	P5	indel	C	#NAME?	91	74	Clone variant, nonsynonymous
EGT2	S000005271	14	26380	P5	snp	G	A	100	2	Clone variant, nonsynonymous
EGT2	S000005271	14	26381	P5	snp	T	A	100	68	Clone variant, nonsynonymous
SMC3	S000003610	10	302761	P5	snp	T	C	100	80	Clone variant, nonsynonymous
SSN2	S000002851	4	1347383	P5	snp	A	T	100	81	Clone variant, nonsynonymous
VPS15	S000000301	2	439996	P5	snp	C	A	99	72	Clone variant, nonsynonymous
ALG12	S000005313	14	680361	P5	indel	G	#NAME?	96	76	Clone variant, nonsynonymous
S000004302	S000004302	12	757412	P5	indel	C	#NAME?	94	67	Clone variant, nonsynonymous
AKR2	S000005560	15	395436	P5	indel	T	#NAME?	95	62	Clone variant, nonsynonymous
AXL1	S000006326	16	785119	P5	snp	G	A	100	69	Clone variant, nonsynonymous
MLH1	S000004777	13	596841	P5	snp	C	T	100	95	Clone variant, nonsynonymous
RIF1	S000000479	2	756224	P5	indel	A	#NAME?	92	84	Clone variant, nonsynonymous
RNR2	S000003563	10	393411	P5	snp	A	G	98	55	Clone variant, nonsynonymous
PUS9	S000002194	4	388040	P5	snp	T	A	100	62	Clone variant, nonsynonymous
ZAP1	S000003592	10	333036	P5	snp	C	A	98	60	Clone variant, nonsynonymous
S000003442	S000003442	7	913616	P5	snp	C	A	100	50	Clone variant, nonsynonymous
CHS6	S000003635	10	241615	P5	snp	G	A	100	94	Clone variant, nonsynonymous
RPD3	S000005274	14	19131	P6	snp	C	A	100	88	Clone variant, nonsynonymous
YSR3	S000001761	11	535100	P6	snp	C	G	100	53	Clone variant, nonsynonymous
PSP2	S000004479	13	237513	P6	snp	A	G	100	55	Clone variant, nonsynonymous
ARN1	S000001032	8	20066	P6	snp	C	T	99	77	Clone variant, nonsynonymous
NFS1	S000000522	3	93600	P6	snp	G	A	100	75	Clone variant, nonsynonymous
ESP1	S000003330	7	683878	P6	snp	G	C	100	70	Clone variant, nonsynonymous
S000002799	S000002799	4	1257604	P6	snp	C	G	100	71	Clone variant, nonsynonymous
SRB7	S000002716	4	1078219	P6	snp	A	C	100	82	Clone variant, nonsynonymous
NYV1	S000004083	12	326841	P7	snp	G	C	100	92	Clone variant, nonsynonymous
BUD20	S000004064	12	282275	P7	snp	C	A	100	66	Clone variant, nonsynonymous
ATP2	S000003882	10	648086	P7	snp	T	C	100	55	Clone variant, nonsynonymous
POB3	S000004534	13	135668	P7	snp	G	T	100	53	Clone variant, nonsynonymous
SSN2	S000002851	4	1346680	P7	snp	G	T	100	52	Clone variant, nonsynonymous
MSH5	S000002313	4	180564	P7	snp	G	C	100	79	Clone variant, nonsynonymous
SWI6	S000004172	12	520082	P7	snp	C	A	100	79	Clone variant, nonsynonymous
MSN5	S000002743	4	1142515	P7	snp	G	C	100	74	Clone variant, nonsynonymous
DUG2	S000000485	2	765915	P7	snp	C	T	100	73	Clone variant, nonsynonymous
CCW12	S000004100	12	369713	P7	snp	C	G	100	64	Clone variant, nonsynonymous
MRI1	S000006322	16	768054	P7	snp	C	T	100	77	Clone variant, nonsynonymous
VAC14	S000004378	12	894603	P7	snp	T	A	100	65	Clone variant, nonsynonymous
BPH1	S000000628	3	184122	P7	snp	G	A	100	68	Clone variant, nonsynonymous
TRA1	S000001141	8	313489	P7	snp	C	A	100	68	Clone variant, nonsynonymous
RRD1	S000001415	9	56341	P7	snp	A	G	100	77	Clone variant, nonsynonymous
YIF1	S000005207	14	147334	P8	snp	T	C	100	52	Clone variant, nonsynonymous
ATG11	S000006253	16	664591	P8	snp	C	T	100	88	Clone variant, nonsynonymous
ADE6	S000003293	7	613695	P8	snp	T	G	100	56	Clone variant, nonsynonymous
SMC3	S000003610	10	301227	P8	snp	C	T	100	65	Clone variant, nonsynonymous
VPS70	S000003887	10	657797	P8	snp	T	C	100	64	Clone variant, nonsynonymous
AVO2	S000004672	13	407021	P8	snp	C	A	100	62	Clone variant, nonsynonymous
NUG1	S000000808	5	162965	P8	snp	C	G	100	58	Clone variant, nonsynonymous
PRS5	S000005422	15	213636	P8	snp	G	T	100	81	Clone variant, nonsynonymous
ESP1	S000003330	7	684921	P8	snp	C	T	100	77	Clone variant, nonsynonymous
TCB3	S000004537	13	126347	P8	snp	T	A	100	50	Clone variant, nonsynonymous
NHX1	S000002864	4	1368784	P8	snp	T	G	100	57	Clone variant, nonsynonymous
MSH5	S000002313	4	180564	P8	snp	G	C	100	79	Clone variant, nonsynonymous
YKT6	S000001679	11	75349	P8	snp	C	T	100	75	Clone variant, nonsynonymous
OPT2	S000006398	16	925175	P8	snp	C	T	100	67	Clone variant, nonsynonymous
UME1	S000006060	16	289970	P8	snp	C	G	100	55	Clone variant, nonsynonymous
SIR3	S000004434	12	1020305	P8	snp	T	G	100	48	Clone variant, nonsynonymous
S000005619	S000005619	15	500750	P9	indel	A	#NAME?	99	115	Clone variant, nonsynonymous
HOS3	S000006037	16	330822	P9	snp	T	A	99	76	Clone variant, nonsynonymous
MYO5	S000004715	13	490030	P9	snp	A	C	100	70	Clone variant, nonsynonymous
MYO5	S000004715	13	490036	P9	snp	A	C	100	72	Clone variant, nonsynonymous
S000002594	S000002594	4	835398	P9	snp	C	T	100	48	Clone variant, nonsynonymous
ENT2	S000004196	12	555434	P9	snp	G	T	100	66	Clone variant, nonsynonymous
RRP3	S000001107	8	227717	P9	snp	T	A	99	92	Clone variant, nonsynonymous
CLN2	S000006177	16	65992	P9	snp	C	T	100	97	Clone variant, nonsynonymous
RRP5	S000004842	13	729331	P9	snp	C	T	100	61	Clone variant, nonsynonymous
VPH1	S000005796	15	828406	P9	snp	C	T	100	74	Clone variant, nonsynonymous
CLB1	S000003340	7	703739	P9	snp	G	T	99	86	Clone variant, nonsynonymous
PEP12	S000005562	15	400493	P9	snp	G	T	100	59	Clone variant, nonsynonymous
SFC1	S000003856	10	610239	P9	snp	C	G	100	77	Clone variant, nonsynonymous
S000028804	S000028804	10	349124	P9	snp	G	T	100	81	Clone variant, nonsynonymous
VPS62	S000003373	7	771361	P9	snp	G	T	100	78	Clone variant, nonsynonymous
MYO4	S000000027	1	89935	P9	snp	T	C	100	79	Clone variant, nonsynonymous
SGD1	S000004328	12	801434	P9	snp	T	C	98	112	Clone variant, nonsynonymous
S000000733	S000000733	5	142146	P9	snp	A	G	100	66	Clone variant, nonsynonymous
RAD2	S000003490	7	1009632	P9	snp	C	A	98	66	Clone variant, nonsynonymous
PDR15	S000002814	4	1281691	P9	snp	A	T	100	79	Clone variant, nonsynonymous
SSN3	S000005963	16	474454	P9	indel	T	#NAME?	99	72	Clone variant, nonsynonymous
SWA2	S000002728	4	1107782	P9	indel	T	#NAME?	100	91	Clone variant, nonsynonymous
S000004411	S000004411	12	960377	P9	snp	G	A	100	89	Clone variant, nonsynonymous
S000028646	S000028646	8	175311	P10	snp	G	T	100	98	Clone variant, nonsynonymous
BOI2	S000000916	5	390824	P10	snp	G	C	99	134	Clone variant, nonsynonymous
SCC2	S000002588	4	824033	P10	snp	G	T	99	88	Clone variant, nonsynonymous
MSN5	S000002743	4	1142680	P10	snp	T	C	100	138	Clone variant, nonsynonymous
MSN5	S000002743	4	1143668	P10	snp	A	T	100	152	Clone variant, nonsynonymous
ISW2	S000005831	15	886759	P10	indel	G	-C	99	86	Clone variant, nonsynonymous
PUF3	S000003936	12	122250	P10	snp	A	C	99	92	Clone variant, nonsynonymous
S000028609	S000028609	3	258608	P10	snp	C	G	100	130	Clone variant, nonsynonymous
DAL81	S000001462	9	402396	P10	indel	A	+C	90	131	Clone variant, nonsynonymous
SRB8	S000000677	3	258608	P10	snp	C	G	100	130	Clone variant, nonsynonymous
ROM2	S000004363	12	864634	P10	snp	G	T	100	86	Clone variant, nonsynonymous
S000028801	S000028801	9	402396	P10	indel	A	+C	90	131	Clone variant, nonsynonymous
S000000278	S000000278	2	388559	P10	snp	A	T	100	155	Clone variant, nonsynonymous
FLO9	S000000059	1	26085	P10	snp	C	T	100	4	Clone variant, nonsynonymous
FLO9	S000000059	1	26105	P10	snp	A	G	100	4	Clone variant, nonsynonymous
FLO9	S000000059	1	26114	P10	snp	C	T	100	4	Clone variant, nonsynonymous
FLO9	S000000059	1	26116	P10	snp	A	C	100	4	Clone variant, nonsynonymous
FLO9	S000000059	1	26126	P10	snp	A	G	100	4	Clone variant, nonsynonymous
DRS2	S000000024	1	96816	P10	snp	T	A	100	156	Clone variant, nonsynonymous
S000028831	S000028831	8	175311	P10	snp	G	T	100	98	Clone variant, nonsynonymous
S000005161	S000005161	14	240570	P10	snp	G	A	100	122	Clone variant, nonsynonymous
LEU1	S000002977	7	476839	P10	snp	A	G	100	92	Clone variant, nonsynonymous
FBA1	S000001543	11	326673	P10	snp	C	G	100	124	Clone variant, nonsynonymous
IME4	S000003160	7	143089	P10	snp	C	A	100	159	Clone variant, nonsynonymous
BUD2	S000001575	11	267705	P10	snp	G	C	100	119	Clone variant, nonsynonymous
PGC1	S000006127	16	162656	P10	snp	A	C	100	194	Clone variant, nonsynonymous
HTB2	S000000098	2	236681	P10	snp	C	T	100	102	Clone variant, nonsynonymous
S000003458	S000003458	7	946891	P10	snp	G	T	100	147	Clone variant, nonsynonymous
AMA1	S000003457	7	946891	P10	snp	G	T	100	147	Clone variant, nonsynonymous
YAT1	S000000080	1	190404	P10	snp	C	A	100	103	Clone variant, nonsynonymous
S000000179	S000000179	2	69996	P10	snp	C	G	100	113	Clone variant, nonsynonymous
ALG3	S000000178	2	69996	P10	snp	C	G	100	113	Clone variant, nonsynonymous
TOM22	S000005075	14	378859	P10	snp	G	C	99	104	Clone variant, nonsynonymous
YOR1	S000003513	7	1053419	P10	snp	A	G	100	92	Clone variant, synonoymous
MCH5	S000005833	15	891270	P10	snp	C	A	99	119	Clone variant, synonoymous
ROD1	S000005544	15	365597	P10	snp	C	A	100	88	Clone variant, synonoymous
SPT23	S000001503	11	402002	P10	snp	C	A	100	129	Clone variant, synonoymous
MTQ2	S000002547	4	734145	P10	snp	G	C	100	114	Clone variant, synonoymous
GUS1	S000003214	7	40278	P10	snp	T	G	100	84	Clone variant, synonoymous
TYW1	S000006128	16	160207	P10	snp	A	G	100	82	Clone variant, synonoymous
UTP25	S000001353	9	191342	P11	snp	G	C	100	100	Clone variant, nonsynonymous
ASI2	S000005103	14	338715	P11	snp	C	G	100	108	Clone variant, nonsynonymous
YOR1	S000003513	7	1056628	P11	snp	G	T	100	89	Clone variant, nonsynonymous
PDR10	S000005855	15	933766	P11	snp	T	A	100	92	Clone variant, nonsynonymous
SMC3	S000003610	10	300319	P11	snp	G	C	100	91	Clone variant, nonsynonymous
VMR1	S000001027	8	28875	P11	snp	G	C	100	92	Clone variant, nonsynonymous
ATP2	S000003882	10	648234	P11	snp	C	T	100	63	Clone variant, nonsynonymous
ATP2	S000003882	10	648341	P11	snp	T	A	100	66	Clone variant, nonsynonymous
SPT5	S000004470	13	250404	P11	snp	C	A	100	60	Clone variant, nonsynonymous
S000002594	S000002594	4	835391	P11	snp	A	T	100	66	Clone variant, nonsynonymous
GUS1	S000003214	7	39139	P11	snp	G	A	100	89	Clone variant, nonsynonymous
S000004269	S000004269	12	704359	P11	snp	T	A	100	56	Clone variant, nonsynonymous
DBF4	S000002459	4	559275	P11	snp	C	G	100	95	Clone variant, nonsynonymous
MBP1	S000002214	4	354387	P11	indel	A	#NAME?	98	124	Clone variant, nonsynonymous
MBP1	S000002214	4	354388	P11	snp	C	T	100	126	Clone variant, nonsynonymous
SMC1	S000001886	6	121659	P11	snp	G	T	100	114	Clone variant, nonsynonymous
RRP5	S000004842	13	727653	P11	snp	G	T	100	89	Clone variant, nonsynonymous
NUT2	S000006372	16	878208	P11	snp	C	A	100	82	Clone variant, nonsynonymous
PMT5	S000002251	4	292000	P11	snp	G	T	100	112	Clone variant, nonsynonymous
PMT5	S000002251	4	292001	P11	snp	C	T	100	109	Clone variant, nonsynonymous
MRI1	S000006322	16	767761	P11	snp	A	G	100	102	Clone variant, nonsynonymous
PMT2	S000000021	1	107814	P11	snp	G	A	100	91	Clone variant, nonsynonymous
PMT2	S000000021	1	107815	P11	snp	T	G	100	91	Clone variant, nonsynonymous
SPC72	S000000045	1	56151	P11	snp	A	C	99	92	Clone variant, nonsynonymous
FRM2	S000000589	3	74867	P11	snp	C	A	100	92	Clone variant, nonsynonymous
S000004344	S000004344	12	831716	P11	snp	T	C	100	85	Clone variant, nonsynonymous
SLI1	S000003444	7	917462	P11	snp	T	C	100	91	Clone variant, nonsynonymous
TOS1	S000000366	2	563821	P11	snp	C	A	100	83	Clone variant, nonsynonymous
TOS1	S000000366	2	563926	P11	snp	G	T	99	75	Clone variant, nonsynonymous
TGL5	S000005607	15	477122	P11	snp	C	T	100	71	Clone variant, nonsynonymous
S000001588	S000001588	11	241084	P12	snp	G	A	100	95	Clone variant, nonsynonymous
SMC3	S000003610	10	300498	P12	snp	G	T	100	80	Clone variant, nonsynonymous
ATP2	S000003882	10	648290	P12	snp	G	C	100	74	Clone variant, nonsynonymous
YAK1	S000003677	10	149565	P12	snp	G	C	100	70	Clone variant, nonsynonymous
S000005179	S000005179	14	209766	P12	indel	A	-C	95	79	Clone variant, nonsynonymous
S000004062	S000004062	12	279066	P12	snp	C	T	100	57	Clone variant, nonsynonymous
RPS7B	S000005040	14	444205	P12	snp	T	A	100	80	Clone variant, nonsynonymous
TRS130	S000004831	13	705214	P12	snp	T	G	99	72	Clone variant, nonsynonymous
S000006301	S000006301	16	725717	P12	snp	C	T	100	89	Clone variant, nonsynonymous
S000002795	S000002795	4	1248216	P12	snp	T	G	100	87	Clone variant, nonsynonymous
SRB8	S000000677	3	255427	P12	indel	T	#NAME?	94	124	Clone variant, nonsynonymous
UTP14	S000004558	13	85288	P12	snp	C	T	92	73	Clone variant, nonsynonymous
SEY1	S000005691	15	645260	P12	snp	G	C	100	75	Clone variant, nonsynonymous
SIN4	S000005180	14	209766	P12	indel	A	-C	95	79	Clone variant, nonsynonymous
GSC2	S000003264	7	549191	P12	snp	C	A	100	95	Clone variant, nonsynonymous
PDR5	S000005679	15	623138	P12	indel	T	#NAME?	98	80	Clone variant, nonsynonymous
DCI1	S000005706	15	674441	P12	snp	C	G	100	84	Clone variant, nonsynonymous
KRE33	S000005076	14	378374	P12	snp	G	T	100	77	Clone variant, nonsynonymous
HAP1	S000004246	12	648788	P13	snp	C	A	100	98	Clone variant, nonsynonymous
SMC3	S000003610	10	299226	P13	snp	G	A	100	72	Clone variant, nonsynonymous
ATP1	S000000195	2	38013	P13	snp	T	C	100	55	Clone variant, nonsynonymous
CLN2	S000006177	16	66239	P13	snp	C	T	100	78	Clone variant, nonsynonymous
MMS1	S000006368	16	871686	P13	snp	G	C	100	138	Clone variant, nonsynonymous
SRB8	S000000677	3	257464	P13	snp	C	A	100	118	Clone variant, nonsynonymous
S000001077	S000001077	8	178972	P13	indel	G	#NAME?	100	78	Clone variant, nonsynonymous
WTM2	S000005755	15	768588	P13	snp	T	A	100	67	Clone variant, nonsynonymous
OXP1	S000001698	11	29779	P13	snp	C	T	91	110	Clone variant, nonsynonymous
OXP1	S000001698	11	29780	P13	snp	C	A	91	110	Clone variant, nonsynonymous
S000001446	S000001446	9	372161	P13	snp	C	G	100	120	Clone variant, nonsynonymous
S000003042	S000003042	7	368662	P14	snp	A	T	97	90	Clone variant, nonsynonymous
ATP2	S000003882	10	648186	P14	snp	T	C	100	77	Clone variant, nonsynonymous
VBA1	S000004694	13	444889	P14	snp	A	C	99	93	Clone variant, nonsynonymous
CSR2	S000006234	16	631065	P14	snp	G	T	99	100	Clone variant, nonsynonymous
DBR1	S000001632	11	167873	P14	snp	G	A	100	98	Clone variant, nonsynonymous
MAS1	S000004153	12	492262	P14	snp	G	A	100	105	Clone variant, nonsynonymous
MSN5	S000002743	4	1142964	P14	indel	G	#NAME?	100	104	Clone variant, nonsynonymous
ESC1	S000004832	13	711256	P14	snp	A	C	99	88	Clone variant, nonsynonymous
MNN9	S000005971	16	461377	P14	snp	C	G	98	96	Clone variant, nonsynonymous
WTM2	S000005755	15	769665	P14	snp	T	A	100	83	Clone variant, nonsynonymous
SSN8	S000004970	14	585094	P14	snp	A	T	100	68	Clone variant, nonsynonymous
THO2	S000005083	14	361716	P14	snp	G	T	100	85	Clone variant, nonsynonymous
KRE29	S000000840	5	227201	P14	snp	C	G	97	77	Clone variant, nonsynonymous
ADE17	S000004727	13	508853	P14	snp	C	G	100	92	Clone variant, nonsynonymous
MAL11	S000003521	7	1075241	P14	snp	A	G	100	93	Clone variant, nonsynonymous
CHD1	S000000966	5	509060	P15	snp	G	C	100	44	Clone variant, nonsynonymous
ATP2	S000003882	10	648390	P15	snp	G	A	100	47	Clone variant, nonsynonymous
MRPL19	S000005129	14	292255	P15	snp	C	T	100	73	Clone variant, nonsynonymous
FRE3	S000005908	15	1056942	P15	snp	G	C	100	60	Clone variant, nonsynonymous
SSN2	S000002851	4	1346880	P15	snp	T	A	100	56	Clone variant, nonsynonymous
MBP1	S000002214	4	354143	P15	snp	C	A	100	55	Clone variant, nonsynonymous
RPB4	S000003676	10	151297	P15	snp	T	C	100	50	Clone variant, nonsynonymous
PKC1	S000000201	2	15496	P15	snp	C	T	100	36	Clone variant, nonsynonymous
ESP1	S000003330	7	683739	P15	snp	A	T	100	44	Clone variant, nonsynonymous
SMC1	S000001886	6	120680	P15	snp	A	C	100	50	Clone variant, nonsynonymous
CCW12	S000004100	12	369697	P15	indel	T	#NAME?	95	40	Clone variant, nonsynonymous
COS7	S000002407	4	1908	P15	snp	T	G	10	31	Clone variant, nonsynonymous
ALD6	S000005982	16	432950	P15	snp	G	T	100	49	Clone variant, nonsynonymous
BNA6	S000001943	6	245011	P15	snp	A	C	100	45	Clone variant, nonsynonymous
GAL11	S000005411	15	236872	P15	snp	C	T	100	52	Clone variant, nonsynonymous
KRI1	S000005252	14	55413	P15	snp	G	T	98	52	Clone variant, nonsynonymous
