# Supplementary material for: Evolutionary repair: Changes in multiple functional modules allow meiotic cohesin to support mitosis
Source: PLoS Biol. 2020 Mar 10;18(3):e3000635. doi: 10.1371/journal.pbio.3000635 (PMC7138332; doi:10.1371/journal.pbio.3000635)
Supplement: S2 File — (XLSX) [file pbio.3000635.s024.xlsx]

## Sheet: Sheet1
Strain	Genotype	Additinoal information
yPH36	MAT a, can1-100, trp1-1, ade2-1, his3-11, ura3-1, leu2-3
yPH38	MAT alpha, can1-100, trp1-1, ade2-1, his3-11, ura3-1, leu 2-3
yPH124	MAT alpha, PSCC1-REC8-3xHA-KanMX4, pRS416-SCC1, his3-11, can1-100, ura3-1
yPH147	MAT alpha, scc1△::NatMX4, pRS416-SCC1, his3-11, can1-100, ura3-1
yPH115	MAT a, PSCC1-REC8-3xHA-KanMX4, pRS416-SCC1, his3-11, can1-100, ura3-1, trp1-1, leu2-3
yPH447	MAT alpha, scc1△::NatMX4, pRS416-SCC1, pRS414-PSCC1-REC8-3xHA-KanMX4, his3-11, can1-100, ura3-1, PACT1-mCitrine-HphMX4	the reference strain used in competition assays
yPH344	MAT a, scc1△::TRP1(K.lactis), LEU2::PGAL1-SCC1, URA3::tetO112, HIS3::tetR-GFP	used in cell cycle progression, sisters cohesion, and replication profiling
yPH345	MAT a, LEU2::PGAL1-SCC1, URA3::tetO112, HIS3::tetR-GFP	used in cell cycle progression, sisters cohesion, and replication profiling
yPH346	MAT a, PSCC1-REC8-3xHA-KanMX4, LEU2::PGAL1-SCC1, URA3:: tetO112, HIS3::tetR-GFP	used in cell cycle progression, sisters cohesion, and replication profiling
FY1456	MAT alpha, scc1△::TRP1(K.lactis), LEU2::PGAL1-SCC1, URA3::tetO112, HIS3::tetR-GFP	K7289
yPH65	MAT a, PSCC1-SCC1-3xHA-HIS3MX4, can1-100, trp1-1, ade2-1, bar1, leu2-3, ura3-1	used in ChIP-QPCR
yPH449	MAT a, bar1△::NatMX4, SCC1-3xHA-KanMX4, LEU2::PGAL1-SCC1, URA3::tetO112, HIS3::tetR-GFP	used in ChIP-QPCR and ChIP-Seq
yPH451	MAT a, bar1△::NatMX4, PSCC1-REC8-3xHA-KanMX4, LEU2::PGAL1-SCC1, URA3:: tetO112, HIS3::tetR-GFP	used in ChIP-QPCR and ChIP-Seq
yPH490	MAT a, TRP1::PGAL1-SCC1-3xHA-KanMX4	used in ChIP-QPCR
yPH491	MAT a, TRP1::PGAL1-REC8-3xHA-KanMX4	used in ChIP-QPCR
yPH373	MAT a, PSCC1-REC8-3xHA-KanMX4 esp1-1
AFS198	MAT a, esp1-1
yPH280	MAT alpha, scc1△::NatMX4, pRS414-PSCC1-REC8-3xHA-KanMX4, pRS416-SCC1, his3-11, can1-100, ura3-1	the ancestral strain for the evolution experiment
yPH546	MAT alpha, smc1-P15-HIS3MX4, scc1△:: NatMX4, pRS414-PSCC1-REC8-3xHA-KanMX4, pRS416-SCC1, his3-11, can1-100, ura3-1	mutation-reconstructed strain in the ancestor
yPH312	MAT alpha, smc3-P13-HIS3MX4, scc1△:: NatMX4, pRS414-PSCC1-REC8-3xHA-KanMX4, pRS416-SCC1, his3-11, can1-100, ura3-1	mutation-reconstructed strain in the ancestor
yPH313	MAT alpha, ssn8-P3-HIS3MX4, scc1△:: NatMX4, pRS414-PSCC1-REC8-3xHA-KanMX4, pRS416-SCC1, his3-11, can1-100, ura3-1	mutation-reconstructed strain in the ancestor
yPH314	MAT alpha, ssn2-P1-HIS3MX4, scc1△:: NatMX4, pRS414-PSCC1-REC8-3xHA-KanMX4, pRS416-SCC1, his3-11, can1-100, ura3-1	mutation-reconstructed strain in the ancestor
yPH315	MAT alpha, ssn2-P2-HIS3MX4, scc1△:: NatMX4, pRS414-PSCC1-REC8-3xHA-KanMX4, pRS416-SCC1, his3-11, can1-100, ura3-1	mutation-reconstructed strain in the ancestor
yPH316	MAT alpha, ssn2-P5-HIS3MX4, scc1△:: NatMX4, pRS414-PSCC1-REC8-3xHA-KanMX4, pRS416-SCC1, his3-11, can1-100, ura3-1	mutation-reconstructed strain in the ancestor
yPH317	MAT alpha, ssn8-P14-HIS3MX4, scc1△:: NatMX4, pRS414-PSCC1-REC8-3xHA-KanMX4, pRS416-SCC1, his3-11, can1-100, ura3-1	mutation-reconstructed strain in the ancestor
yPH318	MAT alpha, ssn3-P9-HIS3MX4, scc1△:: NatMX4, pRS414-PSCC1-REC8-3xHA-KanMX4, pRS416-SCC1, his3-11, can1-100, ura3-1	mutation-reconstructed strain in the ancestor
yPH319	MAT alpha, ssn3-P4-HIS3MX4, scc1△:: NatMX4, pRS414-PSCC1-REC8-3xHA-KanMX4, pRS416-SCC1, his3-11, can1-100, ura3-1	mutation-reconstructed strain in the ancestor
yPH325	MAT alpha, ssn2-P15-HIS3MX4, scc1△:: NatMX4, pRS414-PSCC1-REC8-3xHA-KanMX4, pRS416-SCC1, his3-11, can1-100, ura3-1	mutation-reconstructed strain in the ancestor
yPH579	MAT alpha, ssn2-P7-HIS3MX4, scc1△:: NatMX4, pRS414-PSCC1-REC8-3xHA-KanMX4, pRS416-SCC1, his3-11, can1-100, ura3-1	mutation-reconstructed strain in the ancestor
yPH324	MAT alpha, esp1-P8-HIS3MX4, scc1△:: NatMX4, pRS414-PSCC1-REC8-3xHA-KanMX4, pRS416-SCC1, his3-11, can1-100, ura3-1	mutation-reconstructed strain in the ancestor
yPH544	MAT alpha, esp1-P15-HpHMX4, scc1△:: NatMX4, pRS414-PSCC1-REC8-3xHA-KanMX4, pRS416-SCC1, his3-11, can1-100, ura3-1	mutation-reconstructed strain in the ancestor
yPH545	MAT alpha, HIS3::SCC3, scc1△:: NatMX4, pRS414-PSCC1-REC8-3xHA-KanMX4, pRS416-SCC1, can1-100, ura3-1	mutation-reconstructed strain in the ancestor
yPH422	MAT alpha, ssn2△:: HpHMX4 , scc1△:: NatMX4, pRS414-PSCC1-REC8-3xHA-KanMX4, pRS416-SCC1, can1-100, ura3-1	mutation-reconstructed strain in the ancestor
yPH423	MAT alpha, ssn3△:: HpHMX4 , scc1△:: NatMX4, pRS414-PSCC1-REC8-3xHA-KanMX4, pRS416-SCC1, can1-100, ura3-1	mutation-reconstructed strain in the ancestor
yPH424	MAT alpha, ssn8△:: HpHMX4 , scc1△:: NatMX4, pRS414-PSCC1-REC8-3xHA-KanMX4, pRS416-SCC1, can1-100, ura3-1	mutation-reconstructed strain in the ancestor
yPH580	MAT alpha, cln2△:: HpHMX4 , scc1△:: NatMX4, pRS414-PSCC1-REC8-3xHA-KanMX4, pRS416-SCC1, can1-100, ura3-1	mutation-reconstructed strain in the ancestor
yPH581	MAT alpha, mbp1△:: HpHMX4 , scc1△:: NatMX4, pRS414-PSCC1-REC8-3xHA-KanMX4, pRS416-SCC1, can1-100, ura3-1	mutation-reconstructed strain in the ancestor
yPH409	MAT a, ssn2△:: HpHMX4, PSCC1-REC8-3xHA-KanMX4, LEU2::PGAL1-SCC1, URA3::tetO112, HIS3::tetR-GFP	mutation-reconstructed strain for assaying sister cohesion
yPH410	MAT a, ssn3△:: HpHMX4, PSCC1-REC8-3xHA-KanMX4, EU2::PGAL1-SCC1, URA3::tetO112, HIS3::tetR-GFP	mutation-reconstructed strain for assaying sister cohesion
yPH411	MAT a, ssn8△:: HpHMX4, PSCC1-REC8-3xHA-KanMX4, LEU2::PGAL1-SCC1, URA3::tetO112, HIS3::tetR-GFP	mutation-reconstructed strain for assaying sister cohesion
yPH412	MAT a, esp1-P8-HpHMX4, PSCC1-REC8-3xHA-KanMX4, LEU2::PGAL1-SCC1, URA3::tetO112, HIS3::tetR-GFP	mutation-reconstructed strain for assaying sister cohesion
yPH436	MAT a, esp1-P15-HpHMX4, PSCC1-REC8-3xHA-KanMX4, LEU2::PGAL1-SCC1, URA3::tetO112, HIS3::tetR-GFP	mutation-reconstructed strain for assaying sister cohesion
yPh435	MAT a, smc3-P13-HpHMX4, PSCC1-REC8-3xHA-KanMX4, LEU2::PGAL1-SCC1, URA3::tetO112, HIS3::tetR-GFP	mutation-reconstructed strain for assaying sister cohesion
yPH450	MAT a, smc1-P15-HpHMX4, PSCC1-REC8-3xHA-KanMX4, LEU2::PGAL1-SCC1, URA3::tetO112, HIS3::tetR-GFP	mutation-reconstructed strain for assaying sister cohesion
yPH459	MAT a, TRP1::SCC3, PSCC1-REC8-3xHA-KanMX4, LEU2::PGAL1-SCC1, URA3::tetO112, HIS3::tetR-GFP	mutation-reconstructed strain for assaying sister cohesion
yPH532	MAT a, cln2△::HpHMX4, PSCC1-REC8-3xHA-KanMX4, LEU2::PGAL1-SCC1, URA3::tetO112, HIS3::tetR-GFP	mutation-reconstructed strain for assaying sister cohesion
yPH433	MAT a, mbp1△::HpHMX4, PSCC1-REC8-3xHA-KanMX4, LEU2::PGAL1-SCC1, URA3::tetO112, HIS3::tetR-GFP	mutation-reconstructed strain for assaying sister cohesion
yPH565	MAT a, ssn2△::NatMX4, smc1-P15-HpHMX4, PSCC1-REC8-3xHA-KanMX4, LEU2::PGAL1-SCC1, URA3::tetO112, HIS3::tetR-GFP	mutation-reconstructed strain for assaying sister cohesion
yPH566	MAT a, mbp1△::NatMX4, smc1-P15-HpHMX4, PSCC1-REC8-3xHA-KanMX4, LEU2::PGAL1-SCC1, URA3::tetO112, HIS3::tetR-GFP	mutation-reconstructed strain for assaying sister cohesion
yPH568	MAT a, ssn2△::NatMX4, esp1-P15-HpHMX4, PSCC1-REC8-3xHA-KanMX4, LEU2::PGAL1-SCC1, URA3::tetO112, HIS3::tetR-GFP	mutation-reconstructed strain for assaying sister cohesion
yPH569	MAT a, mbp1△::NatMX4, esp1-P15-HpHMX4, PSCC1-REC8-3xHA-KanMX4, LEU2::PGAL1-SCC1, URA3::tetO112, HIS3::tetR-GFP	mutation-reconstructed strain for assaying sister cohesion
yPH570	MAT a, mbp1△::NatMX4, ssn2△::HpHMX4, PSCC1-REC8-3xHA-KanMX4, LEU2::PGAL1-SCC1, URA3::tetO112, HIS3::tetR-GFP	mutation-reconstructed strain for assaying sister cohesion
yPH537	MAT a, clb6△::NatMX4, clb5△::HpHMX4, PSCC1-REC8-3xHA-KanMX4, LEU2::PGAL1-SCC1, URA3::tetO112, HIS3::tetR-GFP
yPH509	MAT a, rrm3△::NatMX4, PSCC1-REC8-3xHA-KanMX4, LEU2::PGAL1-SCC1, URA3::tetO112, HIS3::tetR-GFP
yPH472	MAT a, PSCC1-REC8-3xHA-KanMX4, LEU2::PGAL1-SCC1, URA3:: tetO112, HIS3::tetR-GFP, PACT1-mCherry-HphMX4	the reference strain used in competition assays
yPH431	pRS415, PMET-CDC20-3xHA PGAL1-SCC1-3xHA CEN15::LacO PCUP1-GFP-LacI SPC42-mCherry	used in examining kinetochore bi-orientation
yPH432	pRS415-SCC1, PMET-CDC20-3xHA PGAL1-SCC1-3xHA CEN15::LacO PCUP1-GFP-LacI SPC42-mCherry	used in examining kinetochore bi-orientation
yPH433	pRS415-PSCC1-REC8,PMET-CDC20-3xHA PGAL1-SCC1-3xHA CEN15::LacO PCUP1-GFP-LacI SPC42-mCherry	used in examining kinetochore bi-orientation
yPH455	MAT a, ssn2△::HpHMX4, LEU2::PGAL1-SCC1, URA3::tetO112, HIS3::tetR-GFP	deletion of SSN2 in wild type
yPH456	MAT a, ssn3△::HpHMX4, LEU2::PGAL1-SCC1, URA3::tetO112, HIS3::tetR-GFP	deletion of SSN3 in wild type
yPH457	MAT a, ssn8△::HpHMX4, LEU2::PGAL1-SCC1, URA3::tetO112, HIS3::tetR-GFP	deletion of SSN8 in wild type
yPH582	scc3△::HpHMX4 Gen375-P1	deletion of 1 copy of SCC3 in evolved population1
yPH583	scc3△::HpHMX4 Gen375-P2	deletion of 1 copy of SCC3 in evolved population2
yPH584	scc3△::HpHMX4 Gen375-P4	deletion of 1 copy of SCC3 in evolved population4
yPH585	scc3△::HpHMX4 Gen375-P5	deletion of 1 copy of SCC3 in evolved population5
yPH586	scc3△::HpHMX4 Gen375-P6	deletion of 1 copy of SCC3 in evolved population6
yPH587	scc3△::HpHMX4 Gen375-P8	deletion of 1 copy of SCC3 in evolved population8
yPH588	scc3△::HpHMX4 Gen375-P9	deletion of 1 copy of SCC3 in evolved population9
yPH589	Anc-P1	Ancestral population1
yPH590	Anc-P2	Ancestral population2
yPH591	Anc-P3	Ancestral population3
yPH592	Anc-P4	Ancestral population4
yPH593	Anc-P5	Ancestral population5
yPH594	Anc-P6	Ancestral population6
yPH595	Anc-P7	Ancestral population7
yPH596	Anc-P8	Ancestral population8
yPH597	Anc-P9	Ancestral population9
yPH598	Anc-P10	Ancestral population10
yPH599	Anc-P11	Ancestral population11
yPH600	Anc-P12	Ancestral population12
yPH601	Anc-P13	Ancestral population13
yPH602	Anc-P14	Ancestral population14
yPH603	Anc-P15	Ancestral population15
yPH604	Gen375-P1	Generation 375-evolved population 1
yPH605	Gen375-P2	Generation 375-evolved population 2
yPH606	Gen375-P3	Generation 375-evolved population 3
yPH607	Gen375-P4	Generation 375-evolved population 4
yPH608	Gen375-P5	Generation 375-evolved population 5
yPH609	Gen375-P6	Generation 375-evolved population 6
yPH610	Gen375-P7	Generation 375-evolved population 7
yPH611	Gen375-P8	Generation 375-evolved population 8
yPH612	Gen375-P9	Generation 375-evolved population 9
yPH613	Gen375-P10	Generation 375-evolved population 10
yPH614	Gen375-P11	Generation 375-evolved population 11
yPH615	Gen375-P12	Generation 375-evolved population 12
yPH616	Gen375-P13	Generation 375-evolved population 13
yPH617	Gen375-P14	Generation 375-evolved population 14
yPH618	Gen375-P15	Generation 375-evolved population 15
yPH619	Gen1750-P1	Generation 1750-evolved population 1
yPH620	Gen1750-P2	Generation 1750-evolved population 2
yPH621	Gen1750-P3	Generation 1750-evolved population 3
yPH622	Gen1750-P4	Generation 1750-evolved population 4
yPH623	Gen1750-P5	Generation 1750-evolved population 5
yPH624	Gen1750-P6	Generation 1750-evolved population 6
yPH625	Gen1750-P7	Generation 1750-evolved population 7
yPH626	Gen1750-P8	Generation 1750-evolved population 8
yPH627	Gen1750-P9	Generation 1750-evolved population 9
yPH628	Gen1750-P10	Generation 1750-evolved population 10
yPH629	Gen1750-P11	Generation 1750-evolved population 11
yPH630	Gen1750-P12	Generation 1750-evolved population 12
yPH631	Gen1750-P13	Generation 1750-evolved population 13
yPH632	Gen1750-P14	Generation 1750-evolved population 14
yPH633	Gen1750-P15	Generation 1750-evolved population 15
yPH634	Anc-P8 pRS413
yPH635	Anc-P8 pRS413-ESP1
yPH636	Gen375-P8 pRS413
yPH637	Gen375-P8 pRS413-ESP1
yPH638	Anc-P15 pRS413
yPH639	Anc-P15 pRS413-ESP1
yPH640	Gen375-P15 pRS413
yPH641	Gen375-P15 pRS413-ESP1
yPH393	MAT alpha, can1-100, trp1-1, ade2-1, his3-11, ura3-1, leu 2-3, pRS413
yPH394	MAT alpha, can1-100, trp1-1, ade2-1, his3-11, ura3-1, leu 2-3, pRS413-ESP1
