# Supplementary material for: Evolutionary repair: Changes in multiple functional modules allow meiotic cohesin to support mitosis
Source: PLoS Biol. 2020 Mar 10;18(3):e3000635. doi: 10.1371/journal.pbio.3000635 (PMC7138332; doi:10.1371/journal.pbio.3000635)
Supplement: S3 File — (XLSX) [file pbio.3000635.s025.xlsx]

## Sheet: Gen375-P1
gene_name	sgdid	chr_num	position	sample_name	snp_indel	ref	read	fraction	tot_reads	mutation_type
AAD10	S000003916	10	727547	Gen375_P1	snp	C	T	28	60	Clone variant, synonoymous
AAD10	S000003916	10	727550	Gen375_P1	snp	T	C	28	53	Clone variant, synonoymous
AAD10	S000003916	10	727310	Gen375_P1	snp	G	A	40	60	Clone variant, promoter
AAH1	S000005085	14	359339	Gen375_P1	snp	C	T	35	57	Clone variant, promoter
AAH1	S000005085	14	359344	Gen375_P1	snp	C	T	48	62	Clone variant, promoter
AGX1	S000001864	6	76937	Gen375_P1	snp	C	T	100	26	Clone variant, synonoymous
APL4	S000006233	16	624339	Gen375_P1	snp	T	G	33	24	Clone variant, other
ARS209	S000114517	2	254814	Gen375_P1	snp	C	T	78	230	Clone variant, other
ARS209	S000114517	2	254833	Gen375_P1	snp	A	G	81	275	Clone variant, other
ARS319	S000028494	3	316064	Gen375_P1	snp	G	A	21	28	Clone variant, other
ARS319	S000028494	3	316181	Gen375_P1	snp	A	G	29	7	Clone variant, other
ARS319	S000028494	3	316207	Gen375_P1	snp	G	A	33	9	Clone variant, other
ARS319	S000028494	3	316222	Gen375_P1	snp	A	G	50	10	Clone variant, other
AVT6	S000000921	5	400443	Gen375_P1	indel	G	#NAME?	100	35	Clone variant, nonsynonymous
BMH1	S000000979	5	545218	Gen375_P1	snp	T	G	22	9	Clone variant, promoter
BMH1	S000000979	5	545185	Gen375_P1	indel	A	#NAME?	30	10	Clone variant, promoter
CAN1	S000000789	5	33928	Gen375_P1	snp	T	C	96	56	Clone variant, promoter
CDC60	S000006081	16	249802	Gen375_P1	snp	T	C	100	30	Clone variant, nonsynonymous
CDC60	S000006081	16	249807	Gen375_P1	snp	T	A	100	32	Clone variant, nonsynonymous
CMK1	S000001910	6	174045	Gen375_P1	indel	C	#NAME?	29	24	Clone variant, promoter
COS3	S000004601	13	7069	Gen375_P1	snp	T	C	20	30	Clone variant, promoter
COS3	S000004601	13	7044	Gen375_P1	snp	G	A	22	27	Clone variant, promoter
COS3	S000004601	13	7025	Gen375_P1	snp	A	G	31	29	Clone variant, promoter
COS3	S000004601	13	7027	Gen375_P1	snp	C	T	31	29	Clone variant, promoter
COS3	S000004601	13	7036	Gen375_P1	snp	T	A	32	28	Clone variant, promoter
COS4	S000001832	6	6586	Gen375_P1	snp	A	G	13	72	Clone variant, synonoymous
COS7	S000002407	4	2901	Gen375_P1	snp	T	C	33	24	Clone variant, nonsynonymous
COS7	S000002407	4	2880	Gen375_P1	snp	G	A	63	16	Clone variant, nonsynonymous
COS7	S000002407	4	2853	Gen375_P1	snp	A	G	75	20	Clone variant, nonsynonymous
COS7	S000002407	4	2007	Gen375_P1	snp	T	G	86	35	Clone variant, nonsynonymous
COS7	S000002407	4	2008	Gen375_P1	snp	A	G	86	35	Clone variant, nonsynonymous
COS7	S000002407	4	2034	Gen375_P1	snp	G	T	88	33	Clone variant, nonsynonymous
DSF1	S000000796	5	21320	Gen375_P1	indel	T	#NAME?	27	41	Clone variant, other
DSF2	S000000211	2	251592	Gen375_P1	indel	C	#NAME?	30	33	Clone variant, promoter
ECM29	S000001022	8	39531	Gen375_P1	snp	T	C	67	3	Clone variant, promoter
ECM32	S000000978	5	545218	Gen375_P1	snp	T	G	22	9	Clone variant, other
ECM32	S000000978	5	545185	Gen375_P1	indel	A	#NAME?	30	10	Clone variant, other
EMI2	S000002924	4	1474783	Gen375_P1	indel	A	#NAME?	27	37	Clone variant, other
ERG4	S000002980	7	472708	Gen375_P1	snp	C	A	100	55	Clone variant, promoter
ERS1	S000000671	3	247979	Gen375_P1	indel	G	#NAME?	33	6	Clone variant, other
ESBP6	S000005069	14	392466	Gen375_P1	indel	G	#NAME?	27	22	Clone variant, promoter
FLO1	S000000084	1	206547	Gen375_P1	snp	C	A	19	223	Clone variant, nonsynonymous
FLO1	S000000084	1	205765	Gen375_P1	snp	G	A	23	296	Clone variant, nonsynonymous
FLO1	S000000084	1	205894	Gen375_P1	snp	T	C	23	80	Clone variant, nonsynonymous
FLO1	S000000084	1	204271	Gen375_P1	snp	A	G/T	48	21	Clone variant, nonsynonymous
FLO9	S000000059	1	24860	Gen375_P1	snp	A	G	21	57	Clone variant, nonsynonymous
FLO9	S000000059	1	27088	Gen375_P1	snp	T	A	21	75	Clone variant, nonsynonymous
FLO9	S000000059	1	27061	Gen375_P1	snp	C	A	25	112	Clone variant, nonsynonymous
FLO9	S000000059	1	27065	Gen375_P1	snp	G	A	25	110	Clone variant, nonsynonymous
FLO9	S000000059	1	25583	Gen375_P1	snp	A	G	87	79	Clone variant, nonsynonymous
FLR1	S000000212	2	254814	Gen375_P1	snp	C	T	78	230	Clone variant, promoter
FLR1	S000000212	2	254833	Gen375_P1	snp	A	G	81	275	Clone variant, promoter
GAC1	S000005704	15	670766	Gen375_P1	snp	G	A	10	20	Clone variant, promoter
GLO1	S000004463	13	263103	Gen375_P1	snp	A	C	23	13	Clone variant, promoter
GLO1	S000004463	13	263109	Gen375_P1	snp	A	C	29	14	Clone variant, promoter
GOS1	S000001023	8	39531	Gen375_P1	snp	T	C	67	3	Clone variant, promoter
GSY1	S000001911	6	174045	Gen375_P1	indel	C	#NAME?	29	24	Clone variant, other
HAS1	S000004903	13	851712	Gen375_P1	indel	G	#NAME?	29	42	Clone variant, promoter
HMRA1	S000000694	3	293125	Gen375_P1	indel	A	#NAME?	59	29	Clone variant, promoter
HMRA2	S000000692	3	293125	Gen375_P1	indel	A	#NAME?	59	29	Clone variant, other
HPF1	S000005515	15	28641	Gen375_P1	snp	C	T	29	69	Clone variant, other
HXT13	S000000795	5	21320	Gen375_P1	indel	T	#NAME?	27	41	Clone variant, other
ISD11	S000007237	5	250521	Gen375_P1	snp	C	T	100	48	Clone variant, promoter
KRE6	S000006363	16	857188	Gen375_P1	indel	G	#NAME?	32	25	Clone variant, promoter
LRO1	S000005291	14	642528	Gen375_P1	snp	A	C	27	22	Clone variant, other
MBF1	S000007253	15	877147	Gen375_P1	snp	G	C	100	52	Clone variant, other
MCH4	S000005479	15	96861	Gen375_P1	snp	T	G	38	24	Clone variant, promoter
MET13	S000003093	7	272313	Gen375_P1	snp	G	A	25	8	Clone variant, promoter
MET3	S000003771	10	457902	Gen375_P1	indel	C	#NAME?	24	17	Clone variant, other
MF_ALPHA_1	S000006108	16	192965	Gen375_P1	indel	C	#NAME?	42	24	Clone variant, promoter
MSS11	S000004774	13	588629	Gen375_P1	indel	T	#NAME?	41	27	Clone variant, nonsynonymous
MSS11	S000004774	13	588620	Gen375_P1	snp	C	T	84	31	Clone variant, nonsynonymous
MST28	S000000079	1	188938	Gen375_P1	snp	A	G	25	48	Clone variant, other
MUM3	S000005824	15	877147	Gen375_P1	snp	G	C	100	52	Clone variant, other
NAF1	S000005068	14	392466	Gen375_P1	indel	G	#NAME?	27	22	Clone variant, promoter
NAR1	S000005184	14	198794	Gen375_P1	snp	T	G	25	12	Clone variant, nonsynonymous
NHA1	S000004128	12	421495	Gen375_P1	indel	A	#NAME?	20	20	Clone variant, other
NPR2	S000000788	5	33928	Gen375_P1	snp	T	C	96	56	Clone variant, promoter
NRM1	S000005292	14	642528	Gen375_P1	snp	A	C	27	22	Clone variant, promoter
NSR1	S000003391	7	807865	Gen375_P1	snp	A	C	25	12	Clone variant, promoter
OSW2	S000004044	12	251193	Gen375_P1	indel	G	#NAME?	28	25	Clone variant, promoter
PAU3	S000000701	3	307434	Gen375_P1	indel	G	#NAME?	22	46	Clone variant, promoter
PAU3	S000000701	3	307439	Gen375_P1	snp	G	A	31	32	Clone variant, promoter
PAU6	S000005359	14	782403	Gen375_P1	snp	G	A	21	14	Clone variant, other
PAU6	S000005359	14	781669	Gen375_P1	snp	C	G	42	45	Clone variant, promoter
PDR1	S000002981	7	472708	Gen375_P1	snp	C	A	100	55	Clone variant, promoter
PGM2	S000004711	13	475725	Gen375_P1	indel	G	#NAME?	28	18	Clone variant, other
PUF3	S000003936	12	122033	Gen375_P1	indel	A	+C	69	36	Clone variant, other
RFU1	S000004063	12	280995	Gen375_P1	indel	G	#NAME?	24	29	Clone variant, other
RGM1	S000004794	13	625707	Gen375_P1	indel	C	#NAME?	25	20	Clone variant, promoter
RPD3	S000005274	14	18472	Gen375_P1	snp	G	T	91	46	Clone variant, nonsynonymous
RPI1	S000001381	9	138428	Gen375_P1	indel	A	-C	33	9	Clone variant, promoter
RPL19B	S000000123	2	167977	Gen375_P1	indel	C	#NAME?	71	34	Clone variant, promoter
RRI2	S000005477	15	96861	Gen375_P1	snp	T	G	38	24	Clone variant, promoter
SAT4	S000000601	3	127803	Gen375_P1	indel	C	#NAME?	24	17	Clone variant, promoter
SCS2	S000000922	5	400443	Gen375_P1	indel	G	#NAME?	100	35	Clone variant, promoter
SCS3	S000003094	7	272313	Gen375_P1	snp	G	A	25	8	Clone variant, other
SDS23	S000003024	7	397833	Gen375_P1	indel	G	#NAME?	55	22	Clone variant, promoter
SLF1	S000002923	4	1474783	Gen375_P1	indel	A	#NAME?	27	37	Clone variant, other
SLS1	S000004129	12	421495	Gen375_P1	indel	A	#NAME?	20	20	Clone variant, other
SNO2	S000005278	14	12974	Gen375_P1	indel	C	#NAME?	78	18	Clone variant, promoter
SNZ2	S000005277	14	12974	Gen375_P1	indel	C	#NAME?	78	18	Clone variant, promoter
SOL2	S000000718	3	247979	Gen375_P1	indel	G	#NAME?	33	6	Clone variant, other
SPC1	S000003770	10	457902	Gen375_P1	indel	C	#NAME?	24	17	Clone variant, other
SPT8	S000004045	12	253092	Gen375_P1	indel	G	#NAME?	22	18	Clone variant, promoter
SPT8	S000004045	12	251193	Gen375_P1	indel	G	#NAME?	28	25	Clone variant, other
SRM1	S000003065	7	323364	Gen375_P1	snp	T	G	39	54	Clone variant, other
SSN2	S000002851	4	1346907	Gen375_P1	snp	G	A	100	46	Clone variant, nonsynonymous
TYE7	S000005871	15	976989	Gen375_P1	indel	A	#NAME?	23	26	Clone variant, other
VAC8	S000000739	5	128645	Gen375_P1	indel	G	#NAME?	20	49	Clone variant, promoter
VMA6	S000004439	12	1026685	Gen375_P1	indel	C	#NAME?	30	37	Clone variant, other
VOA1	S000003338	7	699999	Gen375_P1	indel	A	#NAME?	59	22	Clone variant, promoter
YOP1	S000006232	16	624339	Gen375_P1	snp	T	G	33	24	Clone variant, other
YPK2	S000004710	13	475725	Gen375_P1	indel	G	#NAME?	28	18	Clone variant, promoter
YPS5	S000003228	7	8319	Gen375_P1	snp	T	C	100	7	Clone variant, promoter
YPS5	S000003228	7	8332	Gen375_P1	snp	A	G	100	7	Clone variant, promoter
YRF1-6	S000005283	14	6669	Gen375_P1	indel	C	#NAME?	22	27	Clone variant, promoter
YRF1-6	S000005283	14	6668	Gen375_P1	snp	C	A	23	26	Clone variant, promoter

## Sheet: Gen375-P2
gene_name	sgdid	chr_num	position	sample_name	snp_indel	ref	read	fraction	tot_reads	mutation_type
AAD10	S000003916	10	727556	Gen375_P2	snp	G	A	30	77	Clone variant, synonoymous
AAD10	S000003916	10	727550	Gen375_P2	snp	T	C	31	78	Clone variant, synonoymous
AAD10	S000003916	10	727547	Gen375_P2	snp	C	T	32	76	Clone variant, synonoymous
AAD10	S000003916	10	727565	Gen375_P2	snp	T	C	32	76	Clone variant, synonoymous
AAH1	S000005085	14	359339	Gen375_P2	snp	C	T	29	98	Clone variant, promoter
AAH1	S000005085	14	359344	Gen375_P2	snp	C	T	38	89	Clone variant, promoter
ALE1	S000005701	15	661482	Gen375_P2	snp	A	C	21	24	Clone variant, synonoymous
ARS209	S000114517	2	254833	Gen375_P2	snp	A	G	82	426	Clone variant, other
ARS209	S000114517	2	254814	Gen375_P2	snp	C	T	83	345	Clone variant, other
ATP22	S000002758	4	1178329	Gen375_P2	indel	C	#NAME?	32	38	Clone variant, promoter
BMH1	S000000979	5	545185	Gen375_P2	indel	A	#NAME?	38	13	Clone variant, promoter
CBC2	S000006099	16	212900	Gen375_P2	indel	T	#NAME?	25	16	Clone variant, other
CDC4	S000001885	6	117738	Gen375_P2	snp	C	T	85	40	Clone variant, nonsynonymous
CLB6	S000003341	7	707040	Gen375_P2	indel	C	#NAME?	83	58	Clone variant, promoter
COS2	S000000506	2	811730	Gen375_P2	snp	A	C	35	40	Clone variant, promoter
COS2	S000000506	2	811754	Gen375_P2	snp	A	G	44	41	Clone variant, promoter
COS3	S000004601	13	7044	Gen375_P2	snp	G	A	29	42	Clone variant, promoter
COS3	S000004601	13	7067	Gen375_P2	snp	C	T	29	45	Clone variant, promoter
COS3	S000004601	13	7060	Gen375_P2	snp	T	A	30	43	Clone variant, promoter
COS3	S000004601	13	7069	Gen375_P2	snp	T	C	31	42	Clone variant, promoter
COS6	S000003527	7	1082389	Gen375_P2	snp	T	G	13	83	Clone variant, nonsynonymous
COS7	S000002407	4	2880	Gen375_P2	snp	G	A	46	26	Clone variant, synonoymous
CTK1	S000001622	11	182667	Gen375_P2	indel	G	#NAME?	83	64	Clone variant, promoter
CUP9	S000006098	16	212900	Gen375_P2	indel	T	#NAME?	25	16	Clone variant, other
CYM1	S000002838	4	1326278	Gen375_P2	snp	T	C	100	43	Clone variant, nonsynonymous
DAL2	S000001468	9	411613	Gen375_P2	snp	A	C	98	114	Clone variant, synonoymous
DLD3	S000000797	5	16071	Gen375_P2	indel	A	#NAME?	24	54	Clone variant, promoter
DRS2	S000000024	1	98408	Gen375_P2	snp	G	A	99	120	Clone variant, nonsynonymous
DSF2	S000000211	2	251592	Gen375_P2	indel	C	#NAME?	25	51	Clone variant, promoter
ECM2	S000000269	2	369787	Gen375_P2	indel	C	#NAME?	33	40	Clone variant, promoter
ECM32	S000000978	5	545185	Gen375_P2	indel	A	#NAME?	38	13	Clone variant, other
FLO1	S000000084	1	206434	Gen375_P2	snp	T	C	20	1076	Clone variant, synonoymous
FLO1	S000000084	1	205765	Gen375_P2	snp	G	A	22	591	Clone variant, synonoymous
FLO1	S000000084	1	204238	Gen375_P2	snp	A	C/G	29	14	Clone variant, synonoymous
FLO5	S000001254	8	527055	Gen375_P2	snp	A	T	13	62	Clone variant, synonoymous
FLO5	S000001254	8	526533	Gen375_P2	snp	C	T	28	186	Clone variant, synonoymous
FLO9	S000000059	1	25505	Gen375_P2	snp	C	T	82	62	Clone variant, nonsynonymous
FLO9	S000000059	1	25508	Gen375_P2	snp	G	A	83	58	Clone variant, nonsynonymous
FLO9	S000000059	1	25496	Gen375_P2	snp	G	A	89	65	Clone variant, nonsynonymous
FLR1	S000000212	2	254833	Gen375_P2	snp	A	G	82	426	Clone variant, promoter
FLR1	S000000212	2	254814	Gen375_P2	snp	C	T	83	345	Clone variant, promoter
GAC1	S000005704	15	670766	Gen375_P2	snp	G	A	13	30	Clone variant, promoter
GOS1	S000001023	8	38662	Gen375_P2	snp	T	A	20	10	Clone variant, other
GPR1	S000002193	4	390449	Gen375_P2	snp	G	A	21	24	Clone variant, synonoymous
GUT1	S000001024	8	38662	Gen375_P2	snp	T	A	20	10	Clone variant, promoter
HMRA1	S000000694	3	293125	Gen375_P2	indel	A	#NAME?	50	34	Clone variant, promoter
HMRA2	S000000692	3	293125	Gen375_P2	indel	A	#NAME?	50	34	Clone variant, other
HPF1	S000005515	15	28641	Gen375_P2	snp	C	T	30	79	Clone variant, other
KEX2	S000005182	14	203435	Gen375_P2	snp	G	C	82	45	Clone variant, nonsynonymous
LAT1	S000005015	14	493052	Gen375_P2	indel	T	#NAME?	25	51	Clone variant, other
MAK16	S000000023	1	101280	Gen375_P2	snp	C	A	35	71	Clone variant, promoter
MBB1	S000003735	10	60683	Gen375_P2	snp	T	G	23	39	Clone variant, promoter
MET13	S000003093	7	274399	Gen375_P2	indel	A	#NAME?	23	73	Clone variant, other
MSS11	S000004774	13	588638	Gen375_P2	indel	T	#NAME?	67	30	Clone variant, nonsynonymous
MSS11	S000004774	13	587669	Gen375_P2	snp	A	G	83	18	Clone variant, nonsynonymous
MSS11	S000004774	13	588620	Gen375_P2	snp	C	T	84	44	Clone variant, nonsynonymous
NAR1	S000005184	14	198794	Gen375_P2	snp	T	G	33	15	Clone variant, nonsynonymous
NDE1	S000004753	13	556241	Gen375_P2	snp	A	T	100	56	Clone variant, synonoymous
NHA1	S000004128	12	421495	Gen375_P2	indel	A	#NAME?	27	15	Clone variant, other
NRG2	S000000270	2	369787	Gen375_P2	indel	C	#NAME?	33	40	Clone variant, other
PAU3	S000000701	3	307767	Gen375_P2	snp	A	C	86	7	Clone variant, promoter
PAU6	S000005359	14	781973	Gen375_P2	snp	C	T	33	30	Clone variant, synonoymous
PAU6	S000005359	14	781669	Gen375_P2	snp	C	G	39	59	Clone variant, promoter
PAU6	S000005359	14	782339	Gen375_P2	indel	T	#NAME?	75	8	Clone variant, other
PHO11	S000000094	1	226217	Gen375_P2	snp	A	T	80	86	Clone variant, synonoymous
PHO90	S000003734	10	60683	Gen375_P2	snp	T	G	23	39	Clone variant, promoter
PIR3	S000001646	11	144771	Gen375_P2	snp	T	C	26	43	Clone variant, nonsynonymous
PIR3	S000001646	11	144778	Gen375_P2	indel	A	#NAME?	28	43	Clone variant, nonsynonymous
PIR3	S000001646	11	144798	Gen375_P2	snp	A	G	30	40	Clone variant, nonsynonymous
PIR3	S000001646	11	144802	Gen375_P2	snp	A	T	32	38	Clone variant, nonsynonymous
PRY2	S000001721	11	463260	Gen375_P2	indel	C	#NAME?	29	28	Clone variant, promoter
PUF3	S000003936	12	125417	Gen375_P2	snp	T	C	25	28	Clone variant, promoter
PUF3	S000003936	12	122033	Gen375_P2	indel	A	#NAME?	76	45	Clone variant, other
RAD2	S000003490	7	1011076	Gen375_P2	indel	A	#NAME?	25	8	Clone variant, promoter
RAD59	S000002217	4	344003	Gen375_P2	indel	G	#NAME?	22	23	Clone variant, other
RGM1	S000004794	13	625707	Gen375_P2	indel	C	#NAME?	26	34	Clone variant, promoter
RPI1	S000001381	9	138428	Gen375_P2	snp	A	C	25	12	Clone variant, promoter
RPL19B	S000000123	2	167977	Gen375_P2	indel	C	#NAME?	67	27	Clone variant, promoter
RPL1B	S000003103	7	254862	Gen375_P2	snp	G	C	29	48	Clone variant, nonsynonymous
RPL2A	S000002104	6	220302	Gen375_P2	snp	T	A	93	44	Clone variant, other
RSM7	S000003874	10	639707	Gen375_P2	indel	A	-C	33	6	Clone variant, promoter
SBE2	S000002759	4	1178329	Gen375_P2	indel	C	#NAME?	32	38	Clone variant, promoter
SDS23	S000003024	7	397833	Gen375_P2	indel	G	#NAME?	61	18	Clone variant, promoter
SLS1	S000004129	12	421495	Gen375_P2	indel	A	#NAME?	27	15	Clone variant, other
SMC2	S000001927	6	220302	Gen375_P2	snp	T	A	93	44	Clone variant, promoter
SNO2	S000005278	14	12974	Gen375_P2	indel	C	#NAME?	82	38	Clone variant, promoter
SNX41	S000002833	4	1321270	Gen375_P2	snp	T	A	100	39	Clone variant, nonsynonymous
SNZ2	S000005277	14	12974	Gen375_P2	indel	C	#NAME?	82	38	Clone variant, promoter
SRM1	S000003065	7	323360	Gen375_P2	indel	A	#NAME?	73	33	Clone variant, other
SSN2	S000002851	4	1347164	Gen375_P2	snp	A	C	100	62	Clone variant, nonsynonymous
SWI5	S000002553	4	748523	Gen375_P2	indel	T	#NAME?	24	42	Clone variant, other
TAF12	S000002552	4	748523	Gen375_P2	indel	T	#NAME?	24	42	Clone variant, other
TAH11	S000003807	10	523949	Gen375_P2	snp	G	C	100	54	Clone variant, other
TGL1	S000001623	11	182667	Gen375_P2	indel	G	#NAME?	83	64	Clone variant, other
TOM7	S000005014	14	493052	Gen375_P2	indel	T	#NAME?	25	51	Clone variant, promoter
TRM8	S000002360	4	99650	Gen375_P2	snp	G	T	100	50	Clone variant, nonsynonymous
TSR1	S000002218	4	344003	Gen375_P2	indel	G	#NAME?	22	23	Clone variant, other
VOA1	S000003338	7	699999	Gen375_P2	indel	A	#NAME?	44	48	Clone variant, promoter
VPS9	S000004563	13	78469	Gen375_P2	snp	G	T	100	62	Clone variant, nonsynonymous
VTH1	S000001435	9	15471	Gen375_P2	snp	T	A	12	111	Clone variant, nonsynonymous
VTH1	S000001435	9	15529	Gen375_P2	snp	G	A	12	113	Clone variant, nonsynonymous
VTH1	S000001435	9	15450	Gen375_P2	snp	C	A	15	122	Clone variant, nonsynonymous
VTH1	S000001435	9	15420	Gen375_P2	snp	G	C	16	135	Clone variant, nonsynonymous
VTH1	S000001435	9	15438	Gen375_P2	snp	C	T	16	129	Clone variant, nonsynonymous
YEH1	S000003935	12	125417	Gen375_P2	snp	T	C	25	28	Clone variant, promoter
YPS5	S000003228	7	9006	Gen375_P2	indel	T	#NAME?	76	58	Clone variant, other
YRF1-1	S000002953	4	1527546	Gen375_P2	snp	C	T	12	50	Clone variant, synonoymous
YRF1-3	S000003528	7	1087230	Gen375_P2	snp	G	A	22	41	Clone variant, synonoymous
YRF1-6	S000005283	14	6651	Gen375_P2	snp	C	A	39	33	Clone variant, promoter

## Sheet: Gen375-P3
gene_name	sgdid	chr_num	position	sample_name	snp_indel	ref	read	fraction	tot_reads	mutation_type
AAD10	S000003916	10	727565	Gen375_P3	snp	T	C	26	101	Clone variant, synonoymous
AAD10	S000003916	10	727556	Gen375_P3	snp	G	A	28	110	Clone variant, synonoymous
AAD10	S000003916	10	727547	Gen375_P3	snp	C	T	30	109	Clone variant, synonoymous
AAD10	S000003916	10	727550	Gen375_P3	snp	T	C	30	104	Clone variant, synonoymous
AAH1	S000005085	14	359339	Gen375_P3	snp	C	T	35	124	Clone variant, promoter
AAH1	S000005085	14	359344	Gen375_P3	snp	C	T	47	129	Clone variant, promoter
AGA2	S000003000	7	436869	Gen375_P3	snp	G	C	98	89	Clone variant, promoter
ARS209	S000114517	2	254814	Gen375_P3	snp	C	T	82	589	Clone variant, other
ARS209	S000114517	2	254833	Gen375_P3	snp	A	G	84	675	Clone variant, other
COS3	S000004601	13	7060	Gen375_P3	snp	T	A	22	51	Clone variant, promoter
COS3	S000004601	13	7067	Gen375_P3	snp	C	T	22	50	Clone variant, promoter
COS3	S000004601	13	7069	Gen375_P3	snp	T	C	23	53	Clone variant, promoter
COS4	S000001832	6	6555	Gen375_P3	snp	A	C	10	104	Clone variant, nonsynonymous
COS4	S000001832	6	6586	Gen375_P3	snp	A	G	10	122	Clone variant, nonsynonymous
COS4	S000001832	6	6626	Gen375_P3	snp	A	G	14	127	Clone variant, nonsynonymous
COS4	S000001832	6	6618	Gen375_P3	snp	T	C	15	128	Clone variant, nonsynonymous
COS4	S000001832	6	6623	Gen375_P3	snp	A	G	15	130	Clone variant, nonsynonymous
COS7	S000002407	4	1842	Gen375_P3	snp	G	A	21	52	Clone variant, nonsynonymous
COS7	S000002407	4	2901	Gen375_P3	snp	T	C	28	58	Clone variant, nonsynonymous
COS7	S000002407	4	2880	Gen375_P3	snp	G	A	49	59	Clone variant, nonsynonymous
COS7	S000002407	4	2008	Gen375_P3	snp	A	G	83	59	Clone variant, nonsynonymous
COS8	S000001040	8	6052	Gen375_P3	snp	T	C	21	103	Clone variant, promoter
COX19	S000007245	12	109467	Gen375_P3	indel	A	#NAME?	84	56	Clone variant, promoter
CPD1	S000003479	7	985721	Gen375_P3	indel	A	#NAME?	83	30	Clone variant, other
DAN4	S000003912	10	715094	Gen375_P3	snp	G	A	75	106	Clone variant, nonsynonymous
EMI2	S000002924	4	1474783	Gen375_P3	indel	A	#NAME?	24	59	Clone variant, other
FLO1	S000000084	1	205765	Gen375_P3	snp	G	A	21	701	Clone variant, nonsynonymous
FLO1	S000000084	1	206434	Gen375_P3	snp	T	C	21	1236	Clone variant, nonsynonymous
FLO1	S000000084	1	205716	Gen375_P3	snp	G	C	26	285	Clone variant, nonsynonymous
FLO1	S000000084	1	205834	Gen375_P3	snp	C	T	78	658	Clone variant, nonsynonymous
FLO5	S000001254	8	527055	Gen375_P3	snp	A	T	11	97	Clone variant, synonoymous
FLO5	S000001254	8	528797	Gen375_P3	snp	C	T	13	97	Clone variant, other
FLO5	S000001254	8	528799	Gen375_P3	snp	A	G	14	102	Clone variant, other
FLO5	S000001254	8	526692	Gen375_P3	snp	T	A	24	304	Clone variant, synonoymous
FLO5	S000001254	8	526719	Gen375_P3	snp	C	T	25	343	Clone variant, synonoymous
FLO9	S000000059	1	25463	Gen375_P3	snp	G	A	11	126	Clone variant, nonsynonymous
FLO9	S000000059	1	24936	Gen375_P3	snp	A	G	22	140	Clone variant, nonsynonymous
FLO9	S000000059	1	25559	Gen375_P3	snp	G	A	26	180	Clone variant, nonsynonymous
FLO9	S000000059	1	24970	Gen375_P3	snp	T	C	30	142	Clone variant, nonsynonymous
FLO9	S000000059	1	24974	Gen375_P3	snp	T	C	30	151	Clone variant, nonsynonymous
FLO9	S000000059	1	25541	Gen375_P3	snp	A	G	39	143	Clone variant, nonsynonymous
FLO9	S000000059	1	25487	Gen375_P3	snp	G	A	78	105	Clone variant, nonsynonymous
FLO9	S000000059	1	25514	Gen375_P3	snp	A	G	82	68	Clone variant, nonsynonymous
FLO9	S000000059	1	25505	Gen375_P3	snp	C	T	84	80	Clone variant, nonsynonymous
FLO9	S000000059	1	25508	Gen375_P3	snp	G	A	88	73	Clone variant, nonsynonymous
FLR1	S000000212	2	254814	Gen375_P3	snp	C	T	82	589	Clone variant, promoter
FLR1	S000000212	2	254833	Gen375_P3	snp	A	G	84	675	Clone variant, promoter
GAL7	S000000222	2	274223	Gen375_P3	indel	C	#NAME?	29	42	Clone variant, other
GAT1	S000001873	6	97616	Gen375_P3	indel	T	#NAME?	30	43	Clone variant, other
GUT2	S000001417	9	52794	Gen375_P3	snp	G	C	27	102	Clone variant, nonsynonymous
GUT2	S000001417	9	52791	Gen375_P3	indel	A	#NAME?	28	103	Clone variant, nonsynonymous
HMRA1	S000000694	3	293125	Gen375_P3	indel	A	#NAME?	44	70	Clone variant, promoter
HMRA2	S000000692	3	293125	Gen375_P3	indel	A	#NAME?	44	70	Clone variant, other
INP52	S000005050	14	423599	Gen375_P3	snp	G	C	100	61	Clone variant, nonsynonymous
KAP104	S000000221	2	274223	Gen375_P3	indel	C	#NAME?	29	42	Clone variant, promoter
LRG1	S000002399	4	23253	Gen375_P3	snp	T	G	50	105	Clone variant, nonsynonymous
MBB1	S000003735	10	60683	Gen375_P3	snp	T	G	20	55	Clone variant, promoter
MSS11	S000004774	13	588629	Gen375_P3	indel	T	#NAME?	41	54	Clone variant, nonsynonymous
MSS11	S000004774	13	588638	Gen375_P3	indel	T	#NAME?	69	36	Clone variant, nonsynonymous
MSS11	S000004774	13	588584	Gen375_P3	snp	T	C	89	54	Clone variant, nonsynonymous
MST28	S000000079	1	188938	Gen375_P3	snp	A	G	24	142	Clone variant, other
NHA1	S000004128	12	421495	Gen375_P3	indel	A	#NAME?	43	14	Clone variant, other
OCA5	S000001021	8	48331	Gen375_P3	snp	C	T	99	73	Clone variant, promoter
OXR1	S000006117	16	174546	Gen375_P3	snp	C	T	91	91	Clone variant, promoter
PAU3	S000000701	3	307440	Gen375_P3	indel	C	#NAME?	11	54	Clone variant, promoter
PAU3	S000000701	3	307439	Gen375_P3	snp	G	A	31	54	Clone variant, promoter
PAU5	S000001874	6	99152	Gen375_P3	indel	C	#NAME?	36	59	Clone variant, other
PAU6	S000005359	14	782403	Gen375_P3	snp	G	A	25	28	Clone variant, other
PAU6	S000005359	14	781949	Gen375_P3	snp	T	C	31	35	Clone variant, synonoymous
PAU6	S000005359	14	781973	Gen375_P3	snp	C	T	34	38	Clone variant, synonoymous
PAU6	S000005359	14	781952	Gen375_P3	snp	C	T	36	36	Clone variant, synonoymous
PAU6	S000005359	14	781669	Gen375_P3	snp	C	G	38	100	Clone variant, promoter
PHO13	S000002395	4	33327	Gen375_P3	indel	C	#NAME?	50	50	Clone variant, other
PHO90	S000003734	10	60683	Gen375_P3	snp	T	G	20	55	Clone variant, promoter
PIR3	S000001646	11	144798	Gen375_P3	snp	A	G	20	55	Clone variant, nonsynonymous
PIR3	S000001646	11	144802	Gen375_P3	snp	A	T	23	52	Clone variant, nonsynonymous
PUF3	S000003936	12	122033	Gen375_P3	indel	A	+C	72	71	Clone variant, other
RPI1	S000001381	9	138428	Gen375_P3	indel	A	-C	41	17	Clone variant, promoter
RPL19B	S000000123	2	167977	Gen375_P3	indel	C	#NAME?	76	34	Clone variant, promoter
RPL7B	S000006119	16	174546	Gen375_P3	snp	C	T	91	91	Clone variant, nonsynonymous
RPM2	S000004556	13	88578	Gen375_P3	snp	T	A	62	77	Clone variant, nonsynonymous
RRT16	S000005049	14	423599	Gen375_P3	snp	G	C	100	61	Clone variant, promoter
SDS23	S000003024	7	397833	Gen375_P3	indel	G	#NAME?	65	31	Clone variant, promoter
SLF1	S000002923	4	1474783	Gen375_P3	indel	A	#NAME?	24	59	Clone variant, other
SLS1	S000004129	12	421495	Gen375_P3	indel	A	#NAME?	43	14	Clone variant, other
SNO2	S000005278	14	12974	Gen375_P3	indel	C	#NAME?	79	52	Clone variant, promoter
SNZ2	S000005277	14	12974	Gen375_P3	indel	C	#NAME?	79	52	Clone variant, promoter
SOL4	S000003480	7	985721	Gen375_P3	indel	A	#NAME?	83	30	Clone variant, promoter
SSN8	S000004970	14	584474	Gen375_P3	indel	T	#NAME?	98	82	Clone variant, nonsynonymous
TIR1	S000000813	5	175658	Gen375_P3	indel	A	#NAME?	98	50	Clone variant, nonsynonymous
VHS1	S000002655	4	955985	Gen375_P3	indel	G	#NAME?	27	33	Clone variant, promoter
VMA6	S000004439	12	1026685	Gen375_P3	indel	C	#NAME?	29	58	Clone variant, other
VOA1	S000003338	7	699999	Gen375_P3	indel	A	#NAME?	65	54	Clone variant, promoter
VTH1	S000001435	9	15450	Gen375_P3	snp	C	A	13	152	Clone variant, nonsynonymous
VTH1	S000001435	9	15438	Gen375_P3	snp	C	T	14	145	Clone variant, nonsynonymous
VTH1	S000001435	9	15420	Gen375_P3	snp	G	C	16	145	Clone variant, nonsynonymous
WSC4	S000001020	8	48331	Gen375_P3	snp	C	T	99	73	Clone variant, promoter
YPD1	S000002394	4	33327	Gen375_P3	indel	C	#NAME?	50	50	Clone variant, other
YPS5	S000003228	7	8319	Gen375_P3	snp	T	C	85	20	Clone variant, promoter
YPS5	S000003228	7	8332	Gen375_P3	snp	A	G	85	20	Clone variant, promoter
YRF1-1	S000002953	4	1527546	Gen375_P3	snp	C	T	14	58	Clone variant, synonoymous
YRF1-5	S000004459	12	1073733	Gen375_P3	snp	C	T	12	49	Clone variant, synonoymous
YRF1-6	S000005283	14	6668	Gen375_P3	snp	C	A	25	57	Clone variant, promoter
YRF1-6	S000005283	14	6651	Gen375_P3	snp	C	A	29	56	Clone variant, promoter

## Sheet: Gen375-P4
gene_name	sgdid	chr_num	position	sample_name	snp_indel	ref	read	fraction	tot_reads	mutation_type
AAH1	S000005085	14	359344	Gen375_P4	snp	C	T	42	45	Clone variant, promoter
AIM33	S000004552	13	95726	Gen375_P4	indel	C	#NAME?	48	54	Clone variant, promoter
ALO1	S000004551	13	95726	Gen375_P4	indel	C	#NAME?	48	54	Clone variant, other
ANB1	S000003808	10	525701	Gen375_P4	indel	G	#NAME?	25	16	Clone variant, promoter
ARC1	S000003073	7	307204	Gen375_P4	indel	T	#NAME?	89	18	Clone variant, promoter
ARS209	S000114517	2	254814	Gen375_P4	snp	C	T	81	280	Clone variant, other
ARS209	S000114517	2	254833	Gen375_P4	snp	A	G	83	318	Clone variant, other
ARS209	S000114517	2	254898	Gen375_P4	snp	T	A	84	319	Clone variant, other
ARS209	S000114517	2	255151	Gen375_P4	snp	A	G	85	309	Clone variant, other
ARS319	S000028494	3	315902	Gen375_P4	snp	A	T	22	106	Clone variant, other
ARS319	S000028494	3	315908	Gen375_P4	snp	A	T	22	103	Clone variant, other
BMH1	S000000979	5	545215	Gen375_P4	snp	A	C	25	8	Clone variant, promoter
BMH1	S000000979	5	545185	Gen375_P4	indel	A	#NAME?	33	9	Clone variant, promoter
CDC25	S000004301	12	757587	Gen375_P4	snp	T	G	25	28	Clone variant, promoter
CDC39	S000000689	3	284270	Gen375_P4	snp	T	G	96	28	Clone variant, nonsynonymous
CIT1	S000005284	14	629541	Gen375_P4	snp	A	T	100	37	Clone variant, other
COS3	S000004601	13	6932	Gen375_P4	snp	C	T	41	27	Clone variant, promoter
COS3	S000004601	13	6880	Gen375_P4	snp	A	G	45	38	Clone variant, promoter
CYC1	S000003809	10	525701	Gen375_P4	indel	G	#NAME?	25	16	Clone variant, promoter
CYC3	S000000037	1	69827	Gen375_P4	indel	C	#NAME?	27	33	Clone variant, promoter
CYR1	S000003542	10	424905	Gen375_P4	indel	C	#NAME?	33	21	Clone variant, promoter
DAN4	S000003912	10	715053	Gen375_P4	snp	G	T	25	67	Clone variant, nonsynonymous
DAN4	S000003912	10	715067	Gen375_P4	snp	G	A	31	65	Clone variant, nonsynonymous
DAN4	S000003912	10	715071	Gen375_P4	snp	G	T	33	70	Clone variant, nonsynonymous
DAN4	S000003912	10	715080	Gen375_P4	snp	T	G	38	66	Clone variant, nonsynonymous
DAN4	S000003912	10	715086	Gen375_P4	snp	A	G	39	71	Clone variant, nonsynonymous
DFG10	S000001311	9	259951	Gen375_P4	indel	G	#NAME?	89	103	Clone variant, promoter
DPB3	S000000482	2	761080	Gen375_P4	indel	A	#NAME?	84	63	Clone variant, other
DPB3	S000000482	2	761078	Gen375_P4	snp	T	A	85	66	Clone variant, other
ECM32	S000000978	5	545215	Gen375_P4	snp	A	C	25	8	Clone variant, other
ECM32	S000000978	5	545185	Gen375_P4	indel	A	#NAME?	33	9	Clone variant, other
ERR1	S000005920	15	1081828	Gen375_P4	snp	T	C	43	40	Clone variant, other
ERR2	S000006202	16	9315	Gen375_P4	snp	A	G	51	55	Clone variant, other
ERR3	S000004942	13	921634	Gen375_P4	snp	T	C	69	13	Clone variant, other
FLO1	S000000084	1	204271	Gen375_P4	snp	A	G/T	31	35	Clone variant, nonsynonymous
FLO1	S000000084	1	207663	Gen375_P4	snp	A	G	31	48	Clone variant, nonsynonymous
FLO1	S000000084	1	207642	Gen375_P4	snp	T	G	34	41	Clone variant, nonsynonymous
FLO1	S000000084	1	207652	Gen375_P4	snp	A	G	36	44	Clone variant, nonsynonymous
FLO1	S000000084	1	207655	Gen375_P4	snp	G	A	36	44	Clone variant, nonsynonymous
FLO1	S000000084	1	204415	Gen375_P4	snp	A	G	37	52	Clone variant, nonsynonymous
FLO1	S000000084	1	204412	Gen375_P4	snp	C	T	39	56	Clone variant, nonsynonymous
FLO5	S000001254	8	526662	Gen375_P4	snp	T	G	25	101	Clone variant, synonoymous
FLO5	S000001254	8	526665	Gen375_P4	snp	A	T	26	99	Clone variant, synonoymous
FLO9	S000000059	1	27116	Gen375_P4	snp	G	A	22	104	Clone variant, synonoymous
FLO9	S000000059	1	24860	Gen375_P4	snp	A	G	23	74	Clone variant, synonoymous
FLO9	S000000059	1	27113	Gen375_P4	snp	A	G	23	104	Clone variant, synonoymous
FLO9	S000000059	1	26954	Gen375_P4	snp	T	C	26	72	Clone variant, synonoymous
FLO9	S000000059	1	25559	Gen375_P4	snp	G	A	27	93	Clone variant, synonoymous
FLO9	S000000059	1	26957	Gen375_P4	snp	G	A	33	70	Clone variant, synonoymous
FLO9	S000000059	1	26963	Gen375_P4	snp	A	C	33	69	Clone variant, synonoymous
FLO9	S000000059	1	25541	Gen375_P4	snp	A	G	38	82	Clone variant, synonoymous
FLO9	S000000059	1	25505	Gen375_P4	snp	C	T	80	51	Clone variant, synonoymous
FLO9	S000000059	1	25511	Gen375_P4	snp	T	G	80	46	Clone variant, synonoymous
FLR1	S000000212	2	254814	Gen375_P4	snp	C	T	81	280	Clone variant, promoter
FLR1	S000000212	2	254833	Gen375_P4	snp	A	G	83	318	Clone variant, promoter
FLR1	S000000212	2	254898	Gen375_P4	snp	T	A	84	319	Clone variant, promoter
GCD6	S000002619	4	884019	Gen375_P4	snp	C	T	24	79	Clone variant, promoter
GID8	S000004742	13	538626	Gen375_P4	indel	A	#NAME?	89	37	Clone variant, other
GIS3	S000004084	12	327718	Gen375_P4	indel	T	#NAME?	43	7	Clone variant, other
GND1	S000001226	8	472610	Gen375_P4	indel	C	#NAME?	26	35	Clone variant, other
GRE2	S000005511	15	43011	Gen375_P4	indel	T	#NAME?	31	54	Clone variant, promoter
HHF1	S000000213	2	255151	Gen375_P4	snp	A	G	85	309	Clone variant, other
HMRA1	S000000694	3	293125	Gen375_P4	indel	A	#NAME?	50	34	Clone variant, promoter
HMRA2	S000000692	3	293125	Gen375_P4	indel	A	#NAME?	50	34	Clone variant, other
IDP1	S000002224	4	336205	Gen375_P4	indel	C	#NAME?	20	25	Clone variant, other
KAR4	S000000560	3	27657	Gen375_P4	indel	T	#NAME?	41	34	Clone variant, promoter
LSM8	S000003783	10	470129	Gen375_P4	indel	G	#NAME?	35	17	Clone variant, other
MBB1	S000003735	10	60696	Gen375_P4	snp	G	T	30	27	Clone variant, promoter
MCM10	S000001412	9	62855	Gen375_P4	snp	G	T	41	73	Clone variant, promoter
MDE1	S000003785	10	470129	Gen375_P4	indel	G	#NAME?	35	17	Clone variant, other
MEP1	S000003353	7	733166	Gen375_P4	indel	T	#NAME?	35	52	Clone variant, promoter
MET13	S000003093	7	272323	Gen375_P4	snp	A	G	50	12	Clone variant, promoter
MLC1	S000003074	7	307204	Gen375_P4	indel	T	#NAME?	89	18	Clone variant, other
MLP2	S000001411	9	62855	Gen375_P4	snp	G	T	41	73	Clone variant, other
MSS11	S000004774	13	587696	Gen375_P4	indel	A	#NAME?	21	28	Clone variant, nonsynonymous
MSS11	S000004774	13	587658	Gen375_P4	snp	T	C	23	26	Clone variant, nonsynonymous
MSS11	S000004774	13	588605	Gen375_P4	indel	C	#NAME?	25	12	Clone variant, nonsynonymous
MSS11	S000004774	13	587678	Gen375_P4	snp	A	G	42	24	Clone variant, nonsynonymous
MSS11	S000004774	13	587694	Gen375_P4	snp	T	C	54	28	Clone variant, nonsynonymous
NSR1	S000003391	7	808385	Gen375_P4	indel	C	#NAME?	31	16	Clone variant, promoter
NYV1	S000004083	12	327718	Gen375_P4	indel	T	#NAME?	43	7	Clone variant, promoter
OPI11	S000006248	16	655078	Gen375_P4	indel	G	#NAME?	31	26	Clone variant, promoter
PAF1	S000000483	2	761080	Gen375_P4	indel	A	#NAME?	84	63	Clone variant, promoter
PAF1	S000000483	2	761078	Gen375_P4	snp	T	A	85	66	Clone variant, promoter
PAU24	S000000505	2	809483	Gen375_P4	indel	C	#NAME?	21	34	Clone variant, other
PAU3	S000000701	3	307483	Gen375_P4	snp	C	A	27	44	Clone variant, promoter
PAU3	S000000701	3	307454	Gen375_P4	snp	T	A	35	51	Clone variant, promoter
PAU3	S000000701	3	307455	Gen375_P4	snp	C	T	35	51	Clone variant, promoter
PAU3	S000000701	3	307434	Gen375_P4	indel	G	#NAME?	37	49	Clone variant, promoter
PAU3	S000000701	3	307453	Gen375_P4	snp	T	C	37	46	Clone variant, promoter
PAU3	S000000701	3	307439	Gen375_P4	snp	G	A	46	39	Clone variant, promoter
PAU6	S000005359	14	782373	Gen375_P4	snp	T	C	46	13	Clone variant, other
PAU8	S000002142	1	1608	Gen375_P4	snp	G	A	22	95	Clone variant, other
PAU8	S000002142	1	1614	Gen375_P4	snp	T	A	24	95	Clone variant, other
PAU8	S000002142	1	2405	Gen375_P4	snp	A	C	28	104	Clone variant, promoter
PAU8	S000002142	1	1657	Gen375_P4	snp	C	T	30	106	Clone variant, other
PCL7	S000001312	9	259951	Gen375_P4	indel	G	#NAME?	89	103	Clone variant, other
PEX19	S000002223	4	336205	Gen375_P4	indel	C	#NAME?	20	25	Clone variant, other
PHO12	S000001258	8	551716	Gen375_P4	indel	T	#NAME?	54	54	Clone variant, promoter
PHO90	S000003734	10	60696	Gen375_P4	snp	G	T	30	27	Clone variant, promoter
PIB1	S000002721	4	1090112	Gen375_P4	indel	G	#NAME?	41	27	Clone variant, promoter
PKC1	S000000201	2	16794	Gen375_P4	snp	C	T	37	46	Clone variant, nonsynonymous
POM34	S000004008	12	179750	Gen375_P4	indel	C	#NAME?	12	33	Clone variant, promoter
PPH22	S000002347	4	123791	Gen375_P4	indel	T	#NAME?	29	41	Clone variant, other
PRP28	S000002651	4	949485	Gen375_P4	snp	C	G	100	41	Clone variant, nonsynonymous
PRP43	S000003088	7	283389	Gen375_P4	snp	G	A	26	42	Clone variant, nonsynonymous
PSR2	S000004009	12	179750	Gen375_P4	indel	C	#NAME?	12	33	Clone variant, promoter
PUF3	S000003936	12	122033	Gen375_P4	indel	A	+C	79	28	Clone variant, other
RAD2	S000003490	7	1011076	Gen375_P4	indel	A	#NAME?	80	5	Clone variant, promoter
RBS1	S000002348	4	123791	Gen375_P4	indel	T	#NAME?	29	41	Clone variant, other
REC107	S000003782	10	470129	Gen375_P4	indel	G	#NAME?	35	17	Clone variant, promoter
RPA190	S000005868	15	960774	Gen375_P4	indel	T	#NAME?	26	34	Clone variant, promoter
RPA43	S000005867	15	960774	Gen375_P4	indel	T	#NAME?	26	34	Clone variant, promoter
RPI1	S000001381	9	138428	Gen375_P4	indel	A	-C	57	7	Clone variant, promoter
RPL19B	S000000123	2	167977	Gen375_P4	indel	C	#NAME?	67	30	Clone variant, promoter
RPL3	S000005589	15	444497	Gen375_P4	indel	A	#NAME?	15	26	Clone variant, promoter
RPL43A	S000006247	16	655078	Gen375_P4	indel	G	#NAME?	31	26	Clone variant, other
RTF1	S000003213	7	43265	Gen375_P4	indel	C	#NAME?	24	25	Clone variant, other
RTF1	S000003213	7	42109	Gen375_P4	snp	T	G	97	39	Clone variant, nonsynonymous
RTS3	S000003393	7	808385	Gen375_P4	indel	C	#NAME?	31	16	Clone variant, other
SAT4	S000000601	3	127803	Gen375_P4	indel	C	#NAME?	20	25	Clone variant, promoter
SCS3	S000003094	7	272323	Gen375_P4	snp	A	G	50	12	Clone variant, other
SPT6	S000003348	7	724963	Gen375_P4	indel	A	#NAME?	77	44	Clone variant, other
SSN3	S000005963	16	474599	Gen375_P4	indel	G	#NAME?	96	45	Clone variant, nonsynonymous
SSP1	S000001227	8	472610	Gen375_P4	indel	C	#NAME?	26	35	Clone variant, promoter
TAD1	S000003212	7	43265	Gen375_P4	indel	C	#NAME?	24	25	Clone variant, promoter
THP3	S000006249	16	655078	Gen375_P4	indel	G	#NAME?	31	26	Clone variant, other
TIR1	S000000813	5	175658	Gen375_P4	indel	A	#NAME?	94	34	Clone variant, nonsynonymous
TOS1	S000000366	2	563834	Gen375_P4	indel	T	-C	36	47	Clone variant, nonsynonymous
VBA3	S000000574	3	9180	Gen375_P4	indel	A	#NAME?	28	36	Clone variant, promoter
VBA5	S000001813	11	660576	Gen375_P4	indel	C	#NAME?	24	41	Clone variant, promoter
WHI2	S000005569	15	411147	Gen375_P4	snp	C	T	100	49	Clone variant, synonoymous
YRF1-1	S000002953	4	1526003	Gen375_P4	snp	A	C	33	49	Clone variant, promoter
YRF1-2	S000000992	5	573296	Gen375_P4	snp	A	G	24	21	Clone variant, synonoymous
YRF1-6	S000005283	14	6642	Gen375_P4	indel	C	#NAME?	22	68	Clone variant, promoter

## Sheet: Gen375-P5
gene_name	sgdid	chr_num	position	sample_name	snp_indel	ref	read	fraction	tot_reads	mutation_type
AAD10	S000003916	10	727310	Gen375_P5	snp	G	A	35	91	Clone variant, promoter
AAD16	S000001837	6	14285	Gen375_P5	indel	C	#NAME?	24	54	Clone variant, other
AAH1	S000005085	14	359339	Gen375_P5	snp	C	T	46	80	Clone variant, promoter
AAH1	S000005085	14	359344	Gen375_P5	snp	C	T	56	73	Clone variant, promoter
ACA1	S000000847	5	241577	Gen375_P5	indel	G	#NAME?	86	58	Clone variant, promoter
ADD66	S000001689	11	49882	Gen375_P5	indel	C	#NAME?	98	55	Clone variant, promoter
AIM33	S000004552	13	95726	Gen375_P5	indel	C	#NAME?	45	62	Clone variant, promoter
AKR2	S000005560	15	395436	Gen375_P5	indel	T	#NAME?	96	54	Clone variant, nonsynonymous
ALG12	S000005313	14	680361	Gen375_P5	indel	G	#NAME?	92	66	Clone variant, nonsynonymous
ALO1	S000004551	13	95726	Gen375_P5	indel	C	#NAME?	45	62	Clone variant, other
AQR1	S000005009	14	503012	Gen375_P5	indel	C	#NAME?	64	36	Clone variant, promoter
ARS209	S000114517	2	254814	Gen375_P5	snp	C	T	82	394	Clone variant, other
ARS209	S000114517	2	254833	Gen375_P5	snp	A	G	83	472	Clone variant, other
ARS209	S000114517	2	255151	Gen375_P5	snp	A	G	84	470	Clone variant, other
ARS209	S000114517	2	254898	Gen375_P5	snp	T	A	87	484	Clone variant, other
ARS300	S000028476	3	858	Gen375_P5	snp	C	T	29	120	Clone variant, other
ARS319	S000028494	3	316064	Gen375_P5	snp	G	A	28	60	Clone variant, other
ARS319	S000028494	3	316222	Gen375_P5	snp	A	G	34	38	Clone variant, other
ARS609	S000007641	6	256342	Gen375_P5	indel	C	#NAME?	81	58	Clone variant, other
ASC1	S000004722	13	500729	Gen375_P5	indel	G	#NAME?	93	58	Clone variant, promoter
ATG15	S000000664	3	236777	Gen375_P5	indel	G	#NAME?	88	85	Clone variant, promoter
ATG22	S000000543	3	57070	Gen375_P5	snp	C	A	27	11	Clone variant, promoter
ATG22	S000000543	3	54923	Gen375_P5	indel	C	#NAME?	40	47	Clone variant, other
ATG22	S000000543	3	57068	Gen375_P5	indel	A	#NAME?	47	38	Clone variant, promoter
ATG22	S000000543	3	57071	Gen375_P5	snp	A	C	51	47	Clone variant, promoter
AXL1	S000006326	16	785119	Gen375_P5	snp	G	A	100	50	Clone variant, nonsynonymous
BCY1	S000001295	9	290192	Gen375_P5	indel	G	#NAME?	26	85	Clone variant, other
BMH1	S000000979	5	545215	Gen375_P5	snp	A	C	24	17	Clone variant, promoter
CAP2	S000001296	9	290192	Gen375_P5	indel	G	#NAME?	26	85	Clone variant, promoter
CDC25	S000004301	12	757587	Gen375_P5	snp	T	G	23	43	Clone variant, promoter
COS7	S000002407	4	2901	Gen375_P5	snp	T	C	26	39	Clone variant, nonsynonymous
COS7	S000002407	4	2007	Gen375_P5	snp	T	G	90	29	Clone variant, nonsynonymous
COX18	S000003294	7	617451	Gen375_P5	indel	T	#NAME?	42	53	Clone variant, promoter
CPD1	S000003479	7	985721	Gen375_P5	indel	A	#NAME?	88	17	Clone variant, other
CYR1	S000003542	10	424905	Gen375_P5	indel	C	#NAME?	35	23	Clone variant, promoter
DAL5	S000003913	10	719409	Gen375_P5	snp	A	G	99	74	Clone variant, promoter
DAN4	S000003912	10	715053	Gen375_P5	snp	G	T	25	92	Clone variant, nonsynonymous
DAN4	S000003912	10	715067	Gen375_P5	snp	G	A	33	90	Clone variant, nonsynonymous
DAN4	S000003912	10	715071	Gen375_P5	snp	G	T	33	86	Clone variant, nonsynonymous
DAN4	S000003912	10	715086	Gen375_P5	indel	A	#NAME?	35	88	Clone variant, nonsynonymous
DCI1	S000005706	15	675323	Gen375_P5	indel	C	#NAME?	46	46	Clone variant, promoter
DFG10	S000001311	9	259951	Gen375_P5	indel	G	#NAME?	89	121	Clone variant, promoter
DPB3	S000000482	2	761078	Gen375_P5	snp	T	A	88	97	Clone variant, other
DPB3	S000000482	2	761080	Gen375_P5	indel	A	#NAME?	88	90	Clone variant, other
DSF1	S000000796	5	19573	Gen375_P5	indel	C	#NAME?	24	70	Clone variant, promoter
ECM13	S000000139	2	137521	Gen375_P5	indel	A	#NAME?	95	56	Clone variant, other
ECM32	S000000978	5	545215	Gen375_P5	snp	A	C	24	17	Clone variant, other
EGT2	S000005271	14	23551	Gen375_P5	indel	C	#NAME?	89	61	Clone variant, promoter
EGT2	S000005271	14	26379	Gen375_P5	indel	C	#NAME?	97	64	Clone variant, nonsynonymous
EGT2	S000005271	14	26381	Gen375_P5	snp	T	A	100	60	Clone variant, nonsynonymous
EMI2	S000002924	4	1474783	Gen375_P5	indel	A	#NAME?	27	49	Clone variant, other
ERB1	S000004652	13	371005	Gen375_P5	indel	C	#NAME?	25	65	Clone variant, promoter
ERG25	S000003292	7	611578	Gen375_P5	indel	C	#NAME?	34	44	Clone variant, other
FIG1	S000000244	2	316948	Gen375_P5	indel	C	#NAME?	29	62	Clone variant, promoter
FLO1	S000000084	1	205765	Gen375_P5	snp	G	A	22	628	Clone variant, nonsynonymous
FLO1	S000000084	1	205716	Gen375_P5	snp	G	C	25	257	Clone variant, nonsynonymous
FLO1	S000000084	1	207642	Gen375_P5	snp	T	G	27	81	Clone variant, nonsynonymous
FLO1	S000000084	1	204261	Gen375_P5	snp	T	C	32	63	Clone variant, nonsynonymous
FLO1	S000000084	1	207652	Gen375_P5	snp	A	G	32	85	Clone variant, nonsynonymous
FLO1	S000000084	1	207655	Gen375_P5	snp	G	A	32	87	Clone variant, nonsynonymous
FLO1	S000000084	1	207663	Gen375_P5	snp	A	G	32	97	Clone variant, nonsynonymous
FLO1	S000000084	1	204277	Gen375_P5	snp	T	A/C	35	65	Clone variant, nonsynonymous
FLO1	S000000084	1	204415	Gen375_P5	snp	A	G	36	83	Clone variant, nonsynonymous
FLO1	S000000084	1	204412	Gen375_P5	snp	C	T	38	92	Clone variant, nonsynonymous
FLO1	S000000084	1	204265	Gen375_P5	snp	T	A/C	48	56	Clone variant, nonsynonymous
FLO5	S000001254	8	527055	Gen375_P5	snp	A	T	11	80	Clone variant, synonoymous
FLO5	S000001254	8	526473	Gen375_P5	snp	T	C	28	247	Clone variant, synonoymous
FLO9	S000000059	1	25604	Gen375_P5	snp	C	T	20	159	Clone variant, nonsynonymous
FLO9	S000000059	1	27113	Gen375_P5	snp	A	G	21	197	Clone variant, nonsynonymous
FLO9	S000000059	1	25598	Gen375_P5	snp	G	A	24	157	Clone variant, nonsynonymous
FLO9	S000000059	1	24936	Gen375_P5	snp	A	G	28	133	Clone variant, nonsynonymous
FLO9	S000000059	1	24955	Gen375_P5	snp	T	C	28	110	Clone variant, nonsynonymous
FLO9	S000000059	1	25541	Gen375_P5	snp	A	G	29	136	Clone variant, nonsynonymous
FLO9	S000000059	1	25653	Gen375_P5	snp	C	G	31	128	Clone variant, nonsynonymous
FLO9	S000000059	1	25514	Gen375_P5	snp	A	G	77	70	Clone variant, nonsynonymous
FLO9	S000000059	1	25511	Gen375_P5	snp	T	G	78	65	Clone variant, nonsynonymous
FLO9	S000000059	1	25505	Gen375_P5	snp	C	T	82	74	Clone variant, nonsynonymous
FLO9	S000000059	1	25508	Gen375_P5	snp	G	A	83	72	Clone variant, nonsynonymous
FLR1	S000000212	2	254814	Gen375_P5	snp	C	T	82	394	Clone variant, promoter
FLR1	S000000212	2	254833	Gen375_P5	snp	A	G	83	472	Clone variant, promoter
FLR1	S000000212	2	254898	Gen375_P5	snp	T	A	87	484	Clone variant, promoter
FPK1	S000005330	14	711231	Gen375_P5	indel	A	#NAME?	28	40	Clone variant, other
FRT1	S000005851	15	925071	Gen375_P5	indel	C	#NAME?	27	41	Clone variant, promoter
FUI1	S000000138	2	138273	Gen375_P5	indel	A	#NAME?	57	37	Clone variant, other
FUM1	S000006183	16	46593	Gen375_P5	indel	A	#NAME?	29	49	Clone variant, promoter
GAL2	S000004071	12	292039	Gen375_P5	indel	A	#NAME?	74	50	Clone variant, other
GAT1	S000001873	6	97616	Gen375_P5	indel	T	#NAME?	49	49	Clone variant, other
GDI1	S000000938	5	441152	Gen375_P5	indel	C	#NAME?	93	71	Clone variant, other
GID7	S000000544	3	54923	Gen375_P5	indel	C	#NAME?	40	47	Clone variant, other
GID8	S000004742	13	538626	Gen375_P5	indel	A	#NAME?	86	50	Clone variant, other
GNA1	S000001877	6	104557	Gen375_P5	indel	C	#NAME?	24	33	Clone variant, promoter
GNA1	S000001877	6	104576	Gen375_P5	indel	T	#NAME?	25	32	Clone variant, promoter
GOS1	S000001023	8	38646	Gen375_P5	indel	C	#NAME?	67	36	Clone variant, other
GUT1	S000001024	8	38646	Gen375_P5	indel	C	#NAME?	67	36	Clone variant, promoter
HEM1	S000002640	4	928980	Gen375_P5	snp	G	C	100	72	Clone variant, synonoymous
HEM3	S000002364	4	92681	Gen375_P5	indel	G	#NAME?	41	34	Clone variant, other
HHF1	S000000213	2	255151	Gen375_P5	snp	A	G	84	470	Clone variant, other
HMRA1	S000000694	3	293125	Gen375_P5	indel	A	#NAME?	48	44	Clone variant, promoter
HMRA2	S000000692	3	293125	Gen375_P5	indel	A	#NAME?	48	44	Clone variant, other
IDP1	S000002224	4	336205	Gen375_P5	indel	C	#NAME?	31	35	Clone variant, other
IES4	S000005715	15	689259	Gen375_P5	snp	G	T	100	67	Clone variant, promoter
IMD2	S000001259	8	554071	Gen375_P5	indel	T	#NAME?	72	64	Clone variant, promoter
INO1	S000003689	10	134178	Gen375_P5	indel	G	#NAME?	45	42	Clone variant, other
IOC2	S000004085	12	332428	Gen375_P5	indel	C	#NAME?	89	54	Clone variant, promoter
IRA1	S000000344	2	526830	Gen375_P5	indel	G	#NAME?	87	45	Clone variant, promoter
IRC23	S000005570	15	412674	Gen375_P5	indel	A	#NAME?	77	73	Clone variant, promoter
ISA1	S000003950	12	86724	Gen375_P5	snp	A	T	82	65	Clone variant, promoter
JEM1	S000003609	10	302761	Gen375_P5	snp	T	C	61	57	Clone variant, promoter
KAP123	S000000912	5	382522	Gen375_P5	indel	C	#NAME?	27	60	Clone variant, promoter
KCS1	S000002424	4	482471	Gen375_P5	indel	G	#NAME?	71	35	Clone variant, promoter
KEL2	S000003470	7	968721	Gen375_P5	indel	A	#NAME?	79	38	Clone variant, promoter
KEL3	S000006184	16	46593	Gen375_P5	indel	A	#NAME?	29	49	Clone variant, promoter
KIN2	S000004086	12	332428	Gen375_P5	indel	C	#NAME?	89	54	Clone variant, promoter
LAG1	S000000995	8	100504	Gen375_P5	indel	A	#NAME?	25	53	Clone variant, other
LAS17	S000005707	15	675323	Gen375_P5	indel	C	#NAME?	46	46	Clone variant, promoter
LCL2	S000004094	12	346988	Gen375_P5	indel	T	#NAME?	52	58	Clone variant, other
LOS1	S000001688	11	49882	Gen375_P5	indel	C	#NAME?	98	55	Clone variant, promoter
LSM8	S000003783	10	470129	Gen375_P5	indel	G	#NAME?	42	36	Clone variant, other
MBB1	S000003735	10	60696	Gen375_P5	snp	G	T	22	36	Clone variant, promoter
MCH5	S000005833	15	889747	Gen375_P5	indel	T	#NAME?	67	54	Clone variant, other
MCM3	S000000758	5	86487	Gen375_P5	indel	C	#NAME?	58	12	Clone variant, promoter
MDE1	S000003785	10	470129	Gen375_P5	indel	G	#NAME?	42	36	Clone variant, other
MDJ1	S000001878	6	104557	Gen375_P5	indel	C	#NAME?	24	33	Clone variant, other
MDJ1	S000001878	6	104576	Gen375_P5	indel	T	#NAME?	25	32	Clone variant, other
MDJ2	S000005272	14	23551	Gen375_P5	indel	C	#NAME?	89	61	Clone variant, promoter
MDN1	S000004096	12	348918	Gen375_P5	indel	G	#NAME?	27	48	Clone variant, other
MEP1	S000003353	7	733166	Gen375_P5	indel	T	#NAME?	36	50	Clone variant, promoter
MET8	S000000417	2	650260	Gen375_P5	indel	C	#NAME?	41	54	Clone variant, promoter
MLH1	S000004777	13	596841	Gen375_P5	snp	C	T	100	67	Clone variant, nonsynonymous
MPH2	S000002406	4	5643	Gen375_P5	snp	T	A	23	61	Clone variant, promoter
MRP4	S000000996	8	100504	Gen375_P5	indel	A	#NAME?	25	53	Clone variant, other
MRPS5	S000000455	2	721264	Gen375_P5	indel	G	#NAME?	77	61	Clone variant, promoter
MSB1	S000005714	15	689259	Gen375_P5	snp	G	T	100	67	Clone variant, other
MSS11	S000004774	13	587678	Gen375_P5	snp	A	G	20	35	Clone variant, nonsynonymous
MSS11	S000004774	13	587696	Gen375_P5	indel	A	#NAME?	21	38	Clone variant, nonsynonymous
MSS11	S000004774	13	587694	Gen375_P5	snp	T	C	51	43	Clone variant, nonsynonymous
MTC7	S000000759	5	86487	Gen375_P5	indel	C	#NAME?	58	12	Clone variant, nonsynonymous
MYO2	S000005853	15	925071	Gen375_P5	indel	C	#NAME?	27	41	Clone variant, promoter
MYO3	S000001612	11	196210	Gen375_P5	indel	G	#NAME?	60	25	Clone variant, other
NAR1	S000005184	14	198794	Gen375_P5	snp	T	G	33	12	Clone variant, nonsynonymous
NDD1	S000005899	15	1036614	Gen375_P5	indel	G	#NAME?	78	55	Clone variant, promoter
NOC4	S000006348	16	819663	Gen375_P5	indel	A	#NAME?	56	48	Clone variant, other
NSR1	S000003391	7	808385	Gen375_P5	indel	C	#NAME?	26	27	Clone variant, promoter
NUD1	S000005900	15	1036614	Gen375_P5	indel	G	#NAME?	78	55	Clone variant, promoter
NUP159	S000001377	9	148950	Gen375_P5	indel	C	#NAME?	97	110	Clone variant, promoter
PAF1	S000000483	2	761078	Gen375_P5	snp	T	A	88	97	Clone variant, promoter
PAF1	S000000483	2	761080	Gen375_P5	indel	A	#NAME?	88	90	Clone variant, promoter
PAU10	S000002950	4	1523743	Gen375_P5	snp	A	G	17	108	Clone variant, other
PAU19	S000004944	13	922339	Gen375_P5	snp	G	T	100	5	Clone variant, promoter
PAU21	S000005921	15	1082783	Gen375_P5	snp	A	T	23	103	Clone variant, nonsynonymous
PAU21	S000005921	15	1082875	Gen375_P5	snp	T	C	24	94	Clone variant, nonsynonymous
PAU24	S000000505	2	809467	Gen375_P5	indel	G	#NAME?	77	39	Clone variant, other
PAU3	S000000701	3	307691	Gen375_P5	snp	G	A	20	15	Clone variant, promoter
PAU3	S000000701	3	307483	Gen375_P5	snp	C	A	23	52	Clone variant, promoter
PAU3	S000000701	3	307434	Gen375_P5	indel	G	#NAME?	34	79	Clone variant, promoter
PAU3	S000000701	3	307453	Gen375_P5	snp	T	C	41	69	Clone variant, promoter
PAU3	S000000701	3	307454	Gen375_P5	snp	T	A	42	67	Clone variant, promoter
PAU3	S000000701	3	307439	Gen375_P5	snp	G	A	44	62	Clone variant, promoter
PAU3	S000000701	3	307455	Gen375_P5	snp	C	T	47	66	Clone variant, promoter
PAU6	S000005359	14	782373	Gen375_P5	snp	T	C	20	15	Clone variant, other
PCF11	S000002636	4	921812	Gen375_P5	indel	C	#NAME?	30	40	Clone variant, other
PCK1	S000001805	11	632831	Gen375_P5	indel	C	#NAME?	80	61	Clone variant, other
PCL7	S000001312	9	259951	Gen375_P5	indel	G	#NAME?	89	121	Clone variant, other
PEX19	S000002223	4	336205	Gen375_P5	indel	C	#NAME?	31	35	Clone variant, other
PHO12	S000001258	8	551716	Gen375_P5	indel	T	#NAME?	48	67	Clone variant, promoter
PHO90	S000003734	10	60696	Gen375_P5	snp	G	T	22	36	Clone variant, promoter
PMC1	S000002974	7	485909	Gen375_P5	indel	C	#NAME?	100	43	Clone variant, promoter
PMP3	S000002684	4	1013976	Gen375_P5	indel	T	-C	61	51	Clone variant, promoter
POR2	S000001376	9	148950	Gen375_P5	indel	C	#NAME?	97	110	Clone variant, other
PPH22	S000002347	4	123791	Gen375_P5	indel	T	#NAME?	65	72	Clone variant, other
PRY2	S000001721	11	465192	Gen375_P5	snp	A	T	22	9	Clone variant, other
PTP1	S000002389	4	43855	Gen375_P5	indel	C	#NAME?	52	48	Clone variant, other
PUF3	S000003936	12	122033	Gen375_P5	indel	A	+C	77	44	Clone variant, other
PUS9	S000002194	4	388040	Gen375_P5	snp	T	A	60	55	Clone variant, nonsynonymous
RBS1	S000002348	4	123791	Gen375_P5	indel	T	#NAME?	65	72	Clone variant, other
REC107	S000003782	10	470129	Gen375_P5	indel	G	#NAME?	42	36	Clone variant, promoter
ROX3	S000000189	2	45240	Gen375_P5	indel	G	#NAME?	85	54	Clone variant, promoter
RPI1	S000001381	9	138428	Gen375_P5	snp	A	C	57	7	Clone variant, promoter
RPL3	S000005589	15	444497	Gen375_P5	indel	A	#NAME?	24	33	Clone variant, promoter
RPL32	S000000188	2	45240	Gen375_P5	indel	G	#NAME?	85	54	Clone variant, promoter
RPL34B	S000001314	9	256167	Gen375_P5	indel	G	#NAME?	82	104	Clone variant, other
RRG7	S000005832	15	889747	Gen375_P5	indel	T	#NAME?	67	54	Clone variant, nonsynonymous
RRN11	S000004507	13	191989	Gen375_P5	indel	A	#NAME?	43	47	Clone variant, promoter
RRP46	S000003327	7	676340	Gen375_P5	indel	A	#NAME?	34	38	Clone variant, nonsynonymous
RSC30	S000001098	8	216122	Gen375_P5	snp	C	T	30	212	Clone variant, nonsynonymous
RTS3	S000003393	7	808385	Gen375_P5	indel	C	#NAME?	26	27	Clone variant, other
SCP160	S000003616	10	289586	Gen375_P5	indel	T	#NAME?	28	32	Clone variant, promoter
SED4	S000000663	3	236777	Gen375_P5	indel	G	#NAME?	88	85	Clone variant, promoter
SEN2	S000004095	12	348918	Gen375_P5	indel	G	#NAME?	27	48	Clone variant, promoter
SEN2	S000004095	12	346988	Gen375_P5	indel	T	#NAME?	52	58	Clone variant, other
SHE2	S000001613	11	196210	Gen375_P5	indel	G	#NAME?	60	25	Clone variant, promoter
SHM2	S000004048	12	258111	Gen375_P5	snp	C	T	63	62	Clone variant, synonoymous
SIR4	S000002635	4	921812	Gen375_P5	indel	C	#NAME?	30	40	Clone variant, other
SLF1	S000002923	4	1474783	Gen375_P5	indel	A	#NAME?	27	49	Clone variant, other
SMC3	S000003610	10	302761	Gen375_P5	snp	T	C	61	57	Clone variant, nonsynonymous
SOL4	S000003480	7	985721	Gen375_P5	indel	A	#NAME?	88	17	Clone variant, promoter
SPS100	S000001181	8	379941	Gen375_P5	indel	G	#NAME?	82	33	Clone variant, promoter
SPT4	S000003295	7	617451	Gen375_P5	indel	T	#NAME?	42	53	Clone variant, other
SRM1	S000003065	7	323360	Gen375_P5	indel	A	#NAME?	84	25	Clone variant, other
SSB1	S000002388	4	43855	Gen375_P5	indel	C	#NAME?	52	48	Clone variant, promoter
SSN2	S000002851	4	1347383	Gen375_P5	snp	A	T	100	62	Clone variant, nonsynonymous
SUN4	S000005010	14	503012	Gen375_P5	indel	C	#NAME?	64	36	Clone variant, other
SWI4	S000000913	5	382522	Gen375_P5	indel	C	#NAME?	27	60	Clone variant, other
SWI6	S000004172	12	517891	Gen375_P5	indel	T	#NAME?	96	75	Clone variant, promoter
SWR1	S000002742	4	1135688	Gen375_P5	indel	G	#NAME?	76	45	Clone variant, promoter
TDP1	S000000427	2	671015	Gen375_P5	indel	A	#NAME?	86	57	Clone variant, promoter
TPC1	S000003328	7	676340	Gen375_P5	indel	A	#NAME?	34	38	Clone variant, promoter
TPO1	S000003951	12	86724	Gen375_P5	snp	A	T	82	65	Clone variant, other
UBP11	S000001806	11	632831	Gen375_P5	indel	C	#NAME?	80	61	Clone variant, other
UGA3	S000002329	4	157977	Gen375_P5	indel	C	#NAME?	88	48	Clone variant, other
UGX2	S000002328	4	157977	Gen375_P5	indel	C	#NAME?	88	48	Clone variant, other
VMA13	S000006240	16	643708	Gen375_P5	indel	G	#NAME?	66	35	Clone variant, promoter
VPS35	S000003690	10	134178	Gen375_P5	indel	G	#NAME?	45	42	Clone variant, promoter
VTA1	S000004171	12	517891	Gen375_P5	indel	T	#NAME?	96	75	Clone variant, promoter
WTM1	S000005756	15	770623	Gen375_P5	indel	G	#NAME?	59	34	Clone variant, promoter
YPT52	S000001722	11	465192	Gen375_P5	snp	A	T	22	9	Clone variant, other
YRF1-1	S000002953	4	1526003	Gen375_P5	snp	A	C	27	78	Clone variant, promoter
YRF1-6	S000005283	14	6668	Gen375_P5	snp	C	A	27	60	Clone variant, promoter
YRF1-6	S000005283	14	6635	Gen375_P5	indel	C	#NAME?	42	77	Clone variant, promoter
YRF1-8	S000007526	15	1085630	Gen375_P5	snp	C	T	21	100	Clone variant, synonoymous
YRF1-8	S000007526	15	1085155	Gen375_P5	snp	A	C	37	109	Clone variant, promoter

## Sheet: Gen375-P6
gene_name	sgdid	chr_num	position	sample_name	snp_indel	ref	read	fraction	tot_reads	mutation_type
AAD10	S000003916	10	727310	Gen375_P6	snp	G	A	30	84	Clone variant, promoter
AAD10	S000003916	10	727565	Gen375_P6	snp	T	C	31	80	Clone variant, synonoymous
AAD10	S000003916	10	727547	Gen375_P6	snp	C	T	33	89	Clone variant, synonoymous
AAD10	S000003916	10	727550	Gen375_P6	snp	T	C	33	86	Clone variant, synonoymous
AAD10	S000003916	10	727556	Gen375_P6	snp	G	A	33	83	Clone variant, synonoymous
AAH1	S000005085	14	359344	Gen375_P6	snp	C	T	48	52	Clone variant, promoter
AIM33	S000004552	13	95726	Gen375_P6	indel	C	#NAME?	42	50	Clone variant, promoter
ALG9	S000005163	14	236773	Gen375_P6	snp	C	T	20	54	Clone variant, nonsynonymous
ALO1	S000004551	13	95726	Gen375_P6	indel	C	#NAME?	42	50	Clone variant, other
ARS209	S000114517	2	254814	Gen375_P6	snp	C	T	75	316	Clone variant, other
ARS209	S000114517	2	254833	Gen375_P6	snp	A	G	78	370	Clone variant, other
ASG1	S000001392	9	105766	Gen375_P6	indel	G	#NAME?	33	84	Clone variant, other
ATG22	S000000543	3	57070	Gen375_P6	snp	C	A	31	49	Clone variant, promoter
ATP22	S000002758	4	1178329	Gen375_P6	indel	C	#NAME?	25	36	Clone variant, promoter
CDC25	S000004301	12	757587	Gen375_P6	snp	T	G	25	28	Clone variant, promoter
CIN2	S000006162	16	95233	Gen375_P6	snp	A	T	22	59	Clone variant, other
COS3	S000004601	13	7476	Gen375_P6	snp	G	T	20	30	Clone variant, nonsynonymous
COS3	S000004601	13	7449	Gen375_P6	snp	T	G	22	37	Clone variant, nonsynonymous
COS3	S000004601	13	7450	Gen375_P6	snp	A	G	23	39	Clone variant, nonsynonymous
COS6	S000003527	7	1082713	Gen375_P6	snp	G	T	24	67	Clone variant, nonsynonymous
COS6	S000003527	7	1082707	Gen375_P6	snp	T	C	26	62	Clone variant, nonsynonymous
COS6	S000003527	7	1082709	Gen375_P6	snp	T	C	26	65	Clone variant, nonsynonymous
COS6	S000003527	7	1082710	Gen375_P6	snp	T	C	27	64	Clone variant, nonsynonymous
COS6	S000003527	7	1082708	Gen375_P6	snp	T	C	28	61	Clone variant, nonsynonymous
DAN4	S000003912	10	715087	Gen375_P6	indel	G	#NAME?	27	82	Clone variant, nonsynonymous
DAN4	S000003912	10	715071	Gen375_P6	snp	G	T	30	81	Clone variant, nonsynonymous
FLC1	S000006142	16	132455	Gen375_P6	indel	T	#NAME?	35	34	Clone variant, promoter
FLO1	S000000084	1	204274	Gen375_P6	snp	T	C	12	60	Clone variant, nonsynonymous
FLO1	S000000084	1	205716	Gen375_P6	snp	G	C	22	268	Clone variant, nonsynonymous
FLO1	S000000084	1	204277	Gen375_P6	snp	T	A/C	34	53	Clone variant, nonsynonymous
FLO1	S000000084	1	204265	Gen375_P6	snp	T	A/C	50	44	Clone variant, nonsynonymous
FLO5	S000001254	8	526533	Gen375_P6	snp	C	T	24	220	Clone variant, synonoymous
FLO5	S000001254	8	526473	Gen375_P6	snp	T	C	28	232	Clone variant, synonoymous
FLO5	S000001254	8	526992	Gen375_P6	snp	G	T	76	258	Clone variant, synonoymous
FLO5	S000001254	8	526959	Gen375_P6	snp	T	C	82	303	Clone variant, synonoymous
FLO9	S000000059	1	27116	Gen375_P6	snp	G	A	21	159	Clone variant, nonsynonymous
FLO9	S000000059	1	25559	Gen375_P6	snp	G	A	22	147	Clone variant, nonsynonymous
FLO9	S000000059	1	27113	Gen375_P6	snp	A	G	22	159	Clone variant, nonsynonymous
FLO9	S000000059	1	26954	Gen375_P6	snp	T	C	31	90	Clone variant, nonsynonymous
FLO9	S000000059	1	26957	Gen375_P6	snp	G	A	36	83	Clone variant, nonsynonymous
FLO9	S000000059	1	26963	Gen375_P6	snp	A	C	36	81	Clone variant, nonsynonymous
FLO9	S000000059	1	25505	Gen375_P6	snp	C	T	82	49	Clone variant, nonsynonymous
FLR1	S000000212	2	254814	Gen375_P6	snp	C	T	75	316	Clone variant, promoter
FLR1	S000000212	2	254833	Gen375_P6	snp	A	G	78	370	Clone variant, promoter
FMP40	S000006143	16	132455	Gen375_P6	indel	T	#NAME?	35	34	Clone variant, other
GAL2	S000004071	12	292039	Gen375_P6	indel	A	#NAME?	20	65	Clone variant, other
GAR1	S000001131	8	282568	Gen375_P6	indel	C	#NAME?	24	37	Clone variant, other
GCD6	S000002619	4	884019	Gen375_P6	snp	C	T	25	89	Clone variant, promoter
GID8	S000004742	13	538626	Gen375_P6	indel	A	#NAME?	77	44	Clone variant, other
GIS3	S000004084	12	327718	Gen375_P6	indel	T	#NAME?	43	7	Clone variant, other
HIS3	S000005728	15	721799	Gen375_P6	indel	A	#NAME?	26	42	Clone variant, promoter
HMRA1	S000000694	3	293125	Gen375_P6	indel	A	#NAME?	45	56	Clone variant, promoter
HMRA2	S000000692	3	293125	Gen375_P6	indel	A	#NAME?	45	56	Clone variant, other
HPF1	S000005515	15	28641	Gen375_P6	snp	C	T	31	94	Clone variant, other
IDP1	S000002224	4	336205	Gen375_P6	indel	C	#NAME?	27	30	Clone variant, other
IQG1	S000006163	16	95233	Gen375_P6	snp	A	T	22	59	Clone variant, promoter
LAG1	S000000995	8	100504	Gen375_P6	indel	A	#NAME?	24	49	Clone variant, other
LSM8	S000003783	10	470129	Gen375_P6	indel	G	#NAME?	48	23	Clone variant, other
MBB1	S000003735	10	60683	Gen375_P6	snp	T	G	23	43	Clone variant, promoter
MDE1	S000003785	10	470129	Gen375_P6	indel	G	#NAME?	48	23	Clone variant, other
MEP1	S000003353	7	733166	Gen375_P6	indel	T	#NAME?	34	64	Clone variant, promoter
MET13	S000003093	7	272290	Gen375_P6	indel	G	#NAME?	35	34	Clone variant, promoter
MRM1	S000005727	15	721799	Gen375_P6	indel	A	#NAME?	26	42	Clone variant, promoter
MRP4	S000000996	8	100504	Gen375_P6	indel	A	#NAME?	24	49	Clone variant, other
MRS4	S000001760	11	532441	Gen375_P6	indel	T	#NAME?	84	50	Clone variant, other
MSS11	S000004774	13	587673	Gen375_P6	snp	T	C	23	31	Clone variant, nonsynonymous
MSS11	S000004774	13	587678	Gen375_P6	snp	A	G	23	30	Clone variant, nonsynonymous
MSS11	S000004774	13	587694	Gen375_P6	snp	T	C	48	33	Clone variant, nonsynonymous
NAR1	S000005184	14	198794	Gen375_P6	snp	T	G	20	10	Clone variant, nonsynonymous
NYV1	S000004083	12	327718	Gen375_P6	indel	T	#NAME?	43	7	Clone variant, promoter
PAU10	S000002950	4	1523805	Gen375_P6	snp	A	T	14	80	Clone variant, other
PAU10	S000002950	4	1523743	Gen375_P6	snp	A	G	16	89	Clone variant, other
PAU21	S000005921	15	1082875	Gen375_P6	snp	T	C	28	79	Clone variant, nonsynonymous
PAU21	S000005921	15	1082783	Gen375_P6	snp	A	T	29	72	Clone variant, nonsynonymous
PAU21	S000005921	15	1082786	Gen375_P6	snp	C	A	31	77	Clone variant, nonsynonymous
PAU21	S000005921	15	1082799	Gen375_P6	snp	T	C	31	74	Clone variant, nonsynonymous
PAU3	S000000701	3	307434	Gen375_P6	indel	G	#NAME?	27	55	Clone variant, promoter
PAU3	S000000701	3	307454	Gen375_P6	snp	T	A	29	52	Clone variant, promoter
PAU3	S000000701	3	307455	Gen375_P6	snp	C	T	30	50	Clone variant, promoter
PAU3	S000000701	3	307453	Gen375_P6	snp	T	C	33	49	Clone variant, promoter
PAU3	S000000701	3	307439	Gen375_P6	snp	G	A	37	41	Clone variant, promoter
PAU3	S000000701	3	307762	Gen375_P6	snp	T	C	100	5	Clone variant, promoter
PAU6	S000005359	14	782373	Gen375_P6	snp	T	C	31	16	Clone variant, other
PAU8	S000002142	1	1657	Gen375_P6	snp	C	T	22	128	Clone variant, other
PAU9	S000007592	2	7392	Gen375_P6	snp	G	T	31	127	Clone variant, other
PCF11	S000002636	4	921812	Gen375_P6	indel	C	#NAME?	26	23	Clone variant, other
PEX19	S000002223	4	336205	Gen375_P6	indel	C	#NAME?	27	30	Clone variant, other
PHO12	S000001258	8	551716	Gen375_P6	indel	T	#NAME?	45	78	Clone variant, promoter
PHO90	S000003734	10	60683	Gen375_P6	snp	T	G	23	43	Clone variant, promoter
PIB1	S000002721	4	1090112	Gen375_P6	indel	G	#NAME?	42	24	Clone variant, promoter
POR1	S000005000	14	519377	Gen375_P6	snp	T	C	20	65	Clone variant, promoter
PUF3	S000003936	12	122033	Gen375_P6	indel	A	+C	79	48	Clone variant, other
REC107	S000003782	10	470129	Gen375_P6	indel	G	#NAME?	48	23	Clone variant, promoter
RMI1	S000005945	16	503384	Gen375_P6	snp	G	A	23	26	Clone variant, promoter
RPD3	S000005274	14	19131	Gen375_P6	snp	C	A	36	72	Clone variant, nonsynonymous
RPF1	S000001130	8	282568	Gen375_P6	indel	C	#NAME?	24	37	Clone variant, other
RPL19B	S000000123	2	167977	Gen375_P6	indel	C	#NAME?	77	39	Clone variant, promoter
RPL3	S000005589	15	444497	Gen375_P6	indel	A	#NAME?	15	39	Clone variant, promoter
RRP46	S000003327	7	675527	Gen375_P6	snp	T	C	56	64	Clone variant, other
SBE2	S000002759	4	1178329	Gen375_P6	indel	C	#NAME?	25	36	Clone variant, promoter
SCS3	S000003094	7	272290	Gen375_P6	indel	G	#NAME?	35	34	Clone variant, other
SIR4	S000002635	4	921812	Gen375_P6	indel	C	#NAME?	26	23	Clone variant, other
SRB7	S000002716	4	1078219	Gen375_P6	snp	A	C	100	54	Clone variant, nonsynonymous
SRM1	S000003065	7	323360	Gen375_P6	indel	A	#NAME?	92	26	Clone variant, other
TIF4631	S000003394	7	823785	Gen375_P6	snp	T	C	29	7	Clone variant, promoter
UTH1	S000001750	11	520099	Gen375_P6	snp	C	T	45	38	Clone variant, nonsynonymous
VAS1	S000003326	7	675527	Gen375_P6	snp	T	C	56	64	Clone variant, other
VTH2	S000003758	10	15512	Gen375_P6	snp	G	A	11	88	Clone variant, nonsynonymous
VTH2	S000003758	10	15433	Gen375_P6	snp	C	A	17	92	Clone variant, nonsynonymous
VTH2	S000003758	10	15454	Gen375_P6	snp	T	A	17	92	Clone variant, nonsynonymous
YBT1	S000003971	12	41726	Gen375_P6	snp	C	T	98	47	Clone variant, synonoymous
YRF1-1	S000002953	4	1526003	Gen375_P6	snp	A	C	40	82	Clone variant, promoter

## Sheet: Gen375-P7
gene_name	sgdid	chr_num	position	sample_name	snp_indel	ref	read	fraction	tot_reads	mutation_type
AAD10	S000003916	10	727556	Gen375_P7	snp	G	A	32	68	Clone variant, synonoymous
AAD10	S000003916	10	727547	Gen375_P7	snp	C	T	34	71	Clone variant, synonoymous
APC4	S000002525	4	688061	Gen375_P7	indel	C	#NAME?	64	25	Clone variant, other
ARS209	S000114517	2	254814	Gen375_P7	snp	C	T	80	331	Clone variant, other
ARS209	S000114517	2	254833	Gen375_P7	snp	A	G	81	400	Clone variant, other
ARS300	S000028476	3	858	Gen375_P7	snp	C	T	38	65	Clone variant, other
ARS319	S000028494	3	316115	Gen375_P7	indel	A	#NAME?	42	43	Clone variant, other
ATG2	S000005186	14	196149	Gen375_P7	indel	C	#NAME?	46	24	Clone variant, other
BSC1	S000002195	4	384396	Gen375_P7	indel	G	#NAME?	29	7	Clone variant, other
BSC1	S000002195	4	386153	Gen375_P7	indel	C	#NAME?	85	27	Clone variant, promoter
CCW12	S000004100	12	369713	Gen375_P7	snp	C	G	83	65	Clone variant, nonsynonymous
COS111	S000000407	2	628896	Gen375_P7	indel	G	#NAME?	25	16	Clone variant, promoter
COS2	S000000506	2	811706	Gen375_P7	snp	G	A	22	32	Clone variant, promoter
COS2	S000000506	2	811708	Gen375_P7	snp	C	T	23	31	Clone variant, promoter
COS2	S000000506	2	811718	Gen375_P7	snp	A	G	26	34	Clone variant, promoter
COS2	S000000506	2	811720	Gen375_P7	snp	C	T	26	34	Clone variant, promoter
COS3	S000004601	13	7501	Gen375_P7	snp	G	C	20	30	Clone variant, nonsynonymous
COS3	S000004601	13	7503	Gen375_P7	snp	C	T	20	30	Clone variant, nonsynonymous
COS3	S000004601	13	7513	Gen375_P7	snp	T	C	20	30	Clone variant, nonsynonymous
COS3	S000004601	13	7517	Gen375_P7	snp	G	A	24	25	Clone variant, nonsynonymous
COS3	S000004601	13	7001	Gen375_P7	snp	G	A	34	41	Clone variant, promoter
COS3	S000004601	13	7003	Gen375_P7	snp	T	C	38	45	Clone variant, promoter
COS3	S000004601	13	6991	Gen375_P7	snp	T	G	42	45	Clone variant, promoter
COS7	S000002407	4	1422	Gen375_P7	snp	A	C	22	23	Clone variant, promoter
COS7	S000002407	4	1453	Gen375_P7	snp	A	G	22	23	Clone variant, promoter
COS7	S000002407	4	1458	Gen375_P7	snp	T	C	25	24	Clone variant, promoter
COS7	S000002407	4	1474	Gen375_P7	snp	A	G	26	19	Clone variant, promoter
COS7	S000002407	4	1493	Gen375_P7	snp	C	T	38	13	Clone variant, promoter
COS7	S000002407	4	1488	Gen375_P7	snp	T	A	40	15	Clone variant, promoter
COS7	S000002407	4	1510	Gen375_P7	snp	C	T	55	11	Clone variant, promoter
COS7	S000002407	4	1520	Gen375_P7	snp	C	T	55	11	Clone variant, promoter
COS7	S000002407	4	1524	Gen375_P7	snp	G	C	55	11	Clone variant, promoter
COS7	S000002407	4	1529	Gen375_P7	snp	G	A	55	11	Clone variant, promoter
COS7	S000002407	4	1522	Gen375_P7	snp	C	T	60	10	Clone variant, promoter
COS8	S000001040	8	6217	Gen375_P7	snp	T	A	10	59	Clone variant, promoter
FET4	S000004938	13	914812	Gen375_P7	indel	T	#NAME?	23	30	Clone variant, promoter
FIG2	S000000685	3	271473	Gen375_P7	indel	T	#NAME?	48	75	Clone variant, nonsynonymous
FLO1	S000000084	1	205828	Gen375_P7	snp	T	C	20	420	Clone variant, nonsynonymous
FLO1	S000000084	1	204281	Gen375_P7	snp	A	T	25	55	Clone variant, nonsynonymous
FLO1	S000000084	1	204744	Gen375_P7	snp	G	A	25	8	Clone variant, nonsynonymous
FLO1	S000000084	1	207642	Gen375_P7	snp	T	G	29	55	Clone variant, nonsynonymous
FLO1	S000000084	1	207655	Gen375_P7	snp	G	A	40	58	Clone variant, nonsynonymous
FLO1	S000000084	1	204256	Gen375_P7	snp	T	C	57	35	Clone variant, nonsynonymous
FLO1	S000000084	1	204265	Gen375_P7	snp	T	A/C	63	30	Clone variant, nonsynonymous
FLO1	S000000084	1	206813	Gen375_P7	indel	G	#NAME?	66	44	Clone variant, nonsynonymous
FLO5	S000001254	8	526920	Gen375_P7	snp	T	C	32	464	Clone variant, nonsynonymous
FLO5	S000001254	8	526954	Gen375_P7	snp	A	G	76	310	Clone variant, nonsynonymous
FLO5	S000001254	8	526959	Gen375_P7	snp	T	C	80	308	Clone variant, nonsynonymous
FLO9	S000000059	1	24936	Gen375_P7	snp	A	G	23	103	Clone variant, nonsynonymous
FLO9	S000000059	1	24970	Gen375_P7	snp	T	C	25	106	Clone variant, nonsynonymous
FLO9	S000000059	1	23861	Gen375_P7	snp	A	T	35	113	Clone variant, other
FLO9	S000000059	1	23842	Gen375_P7	snp	T	C	37	145	Clone variant, other
FLO9	S000000059	1	23894	Gen375_P7	snp	T	C	37	128	Clone variant, other
FLO9	S000000059	1	23909	Gen375_P7	snp	T	A	40	119	Clone variant, other
FLO9	S000000059	1	25487	Gen375_P7	snp	G	A	80	60	Clone variant, nonsynonymous
FLO9	S000000059	1	25508	Gen375_P7	snp	G	A	87	31	Clone variant, nonsynonymous
FLO9	S000000059	1	25514	Gen375_P7	snp	A	G	90	29	Clone variant, nonsynonymous
FLR1	S000000212	2	254814	Gen375_P7	snp	C	T	80	331	Clone variant, promoter
FLR1	S000000212	2	254833	Gen375_P7	snp	A	G	81	400	Clone variant, promoter
GCD2	S000003315	7	644788	Gen375_P7	snp	A	G	22	9	Clone variant, other
GCD6	S000002619	4	884019	Gen375_P7	snp	C	T	23	90	Clone variant, promoter
GSY2	S000004248	12	661158	Gen375_P7	snp	T	G	21	33	Clone variant, synonoymous
HLR1	S000002936	4	1494412	Gen375_P7	indel	C	#NAME?	28	54	Clone variant, promoter
HOS2	S000003162	7	140312	Gen375_P7	indel	T	#NAME?	30	33	Clone variant, other
LRO1	S000005291	14	642528	Gen375_P7	snp	A	C	30	27	Clone variant, other
MBB1	S000003735	10	60683	Gen375_P7	snp	T	G	22	32	Clone variant, promoter
MBB1	S000003735	10	60696	Gen375_P7	snp	G	T	42	36	Clone variant, promoter
MBF1	S000007253	15	877095	Gen375_P7	indel	T	#NAME?	35	49	Clone variant, other
MCH4	S000005479	15	94814	Gen375_P7	indel	A	-CC/-C	40	10	Clone variant, other
MDS3	S000003165	7	124374	Gen375_P7	indel	G	#NAME?	21	42	Clone variant, promoter
MGM101	S000003905	10	701745	Gen375_P7	indel	T	#NAME?	60	43	Clone variant, other
MSH5	S000002313	4	180564	Gen375_P7	snp	G	C	100	78	Clone variant, nonsynonymous
MSS11	S000004774	13	588608	Gen375_P7	snp	C	T	23	31	Clone variant, synonoymous
MUM3	S000005824	15	877095	Gen375_P7	indel	T	#NAME?	35	49	Clone variant, other
NAR1	S000005184	14	198788	Gen375_P7	snp	C	G	24	17	Clone variant, nonsynonymous
NRM1	S000005292	14	642528	Gen375_P7	snp	A	C	30	27	Clone variant, promoter
NSR1	S000003391	7	808385	Gen375_P7	indel	C	#NAME?	24	17	Clone variant, promoter
NYV1	S000004083	12	326440	Gen375_P7	indel	C	#NAME?	98	63	Clone variant, other
NYV1	S000004083	12	326841	Gen375_P7	snp	G	C	100	55	Clone variant, nonsynonymous
ORC5	S000005205	14	154922	Gen375_P7	indel	G	#NAME?	29	35	Clone variant, promoter
PAU14	S000001438	9	9220	Gen375_P7	snp	C	T	26	148	Clone variant, promoter
PAU3	S000000701	3	307439	Gen375_P7	snp	G	A	41	37	Clone variant, promoter
PAU3	S000000701	3	307767	Gen375_P7	snp	A	C	82	11	Clone variant, promoter
PAU3	S000000701	3	307771	Gen375_P7	snp	C	T	83	12	Clone variant, promoter
PAU6	S000005359	14	782373	Gen375_P7	snp	T	C	22	9	Clone variant, other
PAU6	S000005359	14	782374	Gen375_P7	snp	T	A	22	9	Clone variant, other
PAU6	S000005359	14	781949	Gen375_P7	snp	T	C	32	25	Clone variant, synonoymous
PAU6	S000005359	14	781952	Gen375_P7	snp	C	T	36	25	Clone variant, synonoymous
PAU6	S000005359	14	781669	Gen375_P7	snp	C	G	38	66	Clone variant, promoter
PAU9	S000007592	2	7395	Gen375_P7	snp	T	C	22	99	Clone variant, other
PAU9	S000007592	2	7392	Gen375_P7	snp	G	T	26	112	Clone variant, other
PEX28	S000001193	8	396944	Gen375_P7	indel	G	#NAME?	33	40	Clone variant, promoter
PFS1	S000001228	8	475548	Gen375_P7	indel	C	#NAME?	15	53	Clone variant, promoter
PHO13	S000002395	4	33327	Gen375_P7	indel	C	#NAME?	57	63	Clone variant, other
PHO90	S000003734	10	60683	Gen375_P7	snp	T	G	22	32	Clone variant, promoter
PHO90	S000003734	10	60696	Gen375_P7	snp	G	T	42	36	Clone variant, promoter
POL2	S000005206	14	154922	Gen375_P7	indel	G	#NAME?	29	35	Clone variant, other
PPQ1	S000006100	16	207794	Gen375_P7	snp	T	C	85	74	Clone variant, promoter
PRM7	S000002197	4	384396	Gen375_P7	indel	G	#NAME?	29	7	Clone variant, promoter
PSR1	S000003933	12	130903	Gen375_P7	snp	T	C	29	7	Clone variant, promoter
PUF3	S000003936	12	122033	Gen375_P7	indel	A	+C	73	52	Clone variant, other
RAD2	S000003490	7	1010909	Gen375_P7	indel	T	#NAME?	78	32	Clone variant, promoter
RPL18A	S000005480	15	94814	Gen375_P7	indel	A	-CC/-C	40	10	Clone variant, promoter
RPL19B	S000000123	2	167977	Gen375_P7	indel	C	#NAME?	68	34	Clone variant, promoter
RPL3	S000005589	15	444497	Gen375_P7	indel	A	#NAME?	27	45	Clone variant, promoter
RSM7	S000003874	10	639707	Gen375_P7	indel	A	+C	67	3	Clone variant, promoter
RTC1	S000005498	15	63055	Gen375_P7	indel	G	#NAME?	82	65	Clone variant, nonsynonymous
RTS3	S000003393	7	808385	Gen375_P7	indel	C	#NAME?	24	17	Clone variant, other
SEC24	S000001371	9	160842	Gen375_P7	indel	T	#NAME?	30	84	Clone variant, promoter
SKG6	S000001192	8	396944	Gen375_P7	indel	G	#NAME?	33	40	Clone variant, promoter
SKS1	S000005947	16	502678	Gen375_P7	indel	C	#NAME?	28	29	Clone variant, promoter
SPA2	S000003944	12	105416	Gen375_P7	indel	T	#NAME?	56	25	Clone variant, other
SRM1	S000003065	7	323360	Gen375_P7	indel	A	#NAME?	10	29	Clone variant, other
SRP40	S000001800	11	613989	Gen375_P7	indel	G	#NAME?	66	35	Clone variant, promoter
SSN2	S000002851	4	1346680	Gen375_P7	snp	G	T	100	40	Clone variant, nonsynonymous
SUL2	S000004082	12	326440	Gen375_P7	indel	C	#NAME?	98	63	Clone variant, other
TCO89	S000006101	16	207794	Gen375_P7	snp	T	C	85	74	Clone variant, other
TOM20	S000003314	7	644788	Gen375_P7	snp	A	G	22	9	Clone variant, other
TRA1	S000001141	8	313489	Gen375_P7	snp	C	A	100	66	Clone variant, nonsynonymous
UBP13	S000000163	2	96286	Gen375_P7	indel	G	#NAME?	12	50	Clone variant, promoter
UTP30	S000001768	11	556430	Gen375_P7	indel	G	#NAME?	85	40	Clone variant, promoter
VBA4	S000002526	4	688061	Gen375_P7	indel	C	#NAME?	64	25	Clone variant, promoter
VPS4	S000006377	16	886453	Gen375_P7	indel	G	#NAME?	25	68	Clone variant, other
YIP4	S000003166	7	124374	Gen375_P7	indel	G	#NAME?	21	42	Clone variant, other
YPD1	S000002394	4	33327	Gen375_P7	indel	C	#NAME?	57	63	Clone variant, other
YPS6	S000001478	9	432575	Gen375_P7	snp	G	A	16	147	Clone variant, promoter
YPS6	S000001478	9	432526	Gen375_P7	snp	A	T	17	156	Clone variant, promoter
YPS6	S000001478	9	432541	Gen375_P7	snp	A	G	17	170	Clone variant, promoter
YPS6	S000001478	9	432490	Gen375_P7	snp	T	C	19	170	Clone variant, promoter
YPS6	S000001478	9	432420	Gen375_P7	indel	C	#NAME?	20	168	Clone variant, promoter
YPS6	S000001478	9	432429	Gen375_P7	snp	C	T	20	164	Clone variant, promoter
YRF1-6	S000005283	14	6623	Gen375_P7	indel	C	#NAME?	22	64	Clone variant, promoter
YRF1-6	S000005283	14	6668	Gen375_P7	snp	C	A	22	27	Clone variant, promoter
YRF1-6	S000005283	14	6642	Gen375_P7	indel	C	#NAME?	23	39	Clone variant, promoter

## Sheet: Gen375-P8
gene_name	sgdid	chr_num	position	sample_name	snp_indel	ref	read	fraction	tot_reads	mutation_type
AAD10	S000003916	10	727565	Gen375_P8	snp	T	C	33	79	Clone variant, synonoymous
AAD10	S000003916	10	727547	Gen375_P8	snp	C	T	34	90	Clone variant, synonoymous
AAD10	S000003916	10	727550	Gen375_P8	snp	T	C	39	85	Clone variant, synonoymous
AAD10	S000003916	10	727556	Gen375_P8	snp	G	A	39	84	Clone variant, synonoymous
APC4	S000002525	4	688061	Gen375_P8	indel	C	#NAME?	64	14	Clone variant, other
AQR1	S000005009	14	503012	Gen375_P8	indel	C	#NAME?	30	30	Clone variant, promoter
ARF2	S000002296	4	216492	Gen375_P8	indel	T	#NAME?	92	52	Clone variant, promoter
ARS209	S000114517	2	254814	Gen375_P8	snp	C	T	80	300	Clone variant, other
ARS209	S000114517	2	254833	Gen375_P8	snp	A	G	82	359	Clone variant, other
ARS319	S000028494	3	316220	Gen375_P8	snp	G	A	43	30	Clone variant, other
ARS319	S000028494	3	316115	Gen375_P8	indel	A	#NAME?	59	22	Clone variant, other
ATG11	S000006253	16	664591	Gen375_P8	snp	C	T	100	62	Clone variant, nonsynonymous
ATG2	S000005186	14	196149	Gen375_P8	indel	C	#NAME?	77	30	Clone variant, other
AVO2	S000004672	13	407021	Gen375_P8	snp	C	A	47	53	Clone variant, nonsynonymous
BET2	S000006380	16	892303	Gen375_P8	snp	C	A	23	64	Clone variant, promoter
BMH1	S000000979	5	545185	Gen375_P8	indel	A	#NAME?	27	11	Clone variant, promoter
BSC1	S000002195	4	384396	Gen375_P8	indel	G	#NAME?	45	11	Clone variant, other
BSC1	S000002195	4	386166	Gen375_P8	indel	A	#NAME?	88	32	Clone variant, promoter
BSC1	S000002195	4	386153	Gen375_P8	indel	C	#NAME?	89	27	Clone variant, promoter
COS111	S000000407	2	628896	Gen375_P8	indel	G	#NAME?	26	38	Clone variant, promoter
COS2	S000000506	2	811720	Gen375_P8	snp	C	T	21	43	Clone variant, promoter
COS7	S000002407	4	1422	Gen375_P8	snp	A	C	25	28	Clone variant, promoter
COS7	S000002407	4	1437	Gen375_P8	snp	A	T	29	28	Clone variant, promoter
COS7	S000002407	4	1440	Gen375_P8	snp	T	G	29	28	Clone variant, promoter
COS7	S000002407	4	1442	Gen375_P8	snp	T	G	29	28	Clone variant, promoter
COS7	S000002407	4	1438	Gen375_P8	snp	T	A	30	27	Clone variant, promoter
COS7	S000002407	4	1439	Gen375_P8	snp	A	T	30	27	Clone variant, promoter
COS7	S000002407	4	1446	Gen375_P8	snp	T	C	30	27	Clone variant, promoter
COS7	S000002407	4	1453	Gen375_P8	snp	A	G	30	27	Clone variant, promoter
COS7	S000002407	4	1441	Gen375_P8	snp	G	T	31	26	Clone variant, promoter
COS7	S000002407	4	1448	Gen375_P8	snp	A	T	31	26	Clone variant, promoter
COS7	S000002407	4	1458	Gen375_P8	snp	T	C	32	25	Clone variant, promoter
COS7	S000002407	4	1493	Gen375_P8	snp	C	T	39	18	Clone variant, promoter
COS7	S000002407	4	1916	Gen375_P8	snp	T	A	43	28	Clone variant, nonsynonymous
COS7	S000002407	4	1488	Gen375_P8	snp	T	A	43	21	Clone variant, promoter
COS7	S000002407	4	1474	Gen375_P8	snp	A	G	45	22	Clone variant, promoter
COS7	S000002407	4	1522	Gen375_P8	snp	C	T	58	12	Clone variant, promoter
COS7	S000002407	4	1524	Gen375_P8	snp	G	C	58	12	Clone variant, promoter
COS7	S000002407	4	1529	Gen375_P8	snp	G	A	58	12	Clone variant, promoter
COS7	S000002407	4	1510	Gen375_P8	snp	C	T	67	12	Clone variant, promoter
COS7	S000002407	4	1520	Gen375_P8	snp	C	T	70	10	Clone variant, promoter
COS7	S000002407	4	2007	Gen375_P8	snp	T	G	83	30	Clone variant, nonsynonymous
COS7	S000002407	4	2008	Gen375_P8	snp	A	G	83	30	Clone variant, nonsynonymous
COS7	S000002407	4	2684	Gen375_P8	snp	T	C	83	47	Clone variant, nonsynonymous
DBP2	S000005056	14	413447	Gen375_P8	indel	C	#NAME?	24	42	Clone variant, promoter
ECM32	S000000978	5	545185	Gen375_P8	indel	A	#NAME?	27	11	Clone variant, other
EMI2	S000002924	4	1474783	Gen375_P8	indel	A	#NAME?	24	49	Clone variant, other
ESP1	S000003330	7	684921	Gen375_P8	snp	C	T	89	73	Clone variant, nonsynonymous
ETP1	S000001002	8	81857	Gen375_P8	indel	C	#NAME?	29	38	Clone variant, other
FIG2	S000000685	3	271473	Gen375_P8	indel	T	#NAME?	56	64	Clone variant, nonsynonymous
FLO1	S000000084	1	205765	Gen375_P8	snp	G	A	22	376	Clone variant, nonsynonymous
FLO1	S000000084	1	206824	Gen375_P8	snp	C	T	22	32	Clone variant, nonsynonymous
FLO1	S000000084	1	204238	Gen375_P8	snp	A	C/G	25	12	Clone variant, nonsynonymous
FLO1	S000000084	1	204281	Gen375_P8	snp	A	T	29	41	Clone variant, nonsynonymous
FLO1	S000000084	1	204308	Gen375_P8	snp	G	T	29	83	Clone variant, nonsynonymous
FLO1	S000000084	1	206813	Gen375_P8	indel	G	#NAME?	59	32	Clone variant, nonsynonymous
FLO1	S000000084	1	204265	Gen375_P8	snp	T	A/C	68	22	Clone variant, nonsynonymous
FLO1	S000000084	1	204744	Gen375_P8	snp	G	A	75	12	Clone variant, nonsynonymous
FLO9	S000000059	1	25556	Gen375_P8	snp	C	A	13	98	Clone variant, nonsynonymous
FLO9	S000000059	1	24970	Gen375_P8	snp	T	C	24	82	Clone variant, nonsynonymous
FLO9	S000000059	1	23861	Gen375_P8	snp	A	T	35	103	Clone variant, other
FLO9	S000000059	1	23894	Gen375_P8	snp	T	C	37	123	Clone variant, other
FLO9	S000000059	1	25508	Gen375_P8	snp	G	A	83	35	Clone variant, nonsynonymous
FLR1	S000000212	2	254814	Gen375_P8	snp	C	T	80	300	Clone variant, promoter
FLR1	S000000212	2	254833	Gen375_P8	snp	A	G	82	359	Clone variant, promoter
GCD6	S000002619	4	884019	Gen375_P8	snp	C	T	23	94	Clone variant, promoter
HLR1	S000002936	4	1494412	Gen375_P8	indel	C	#NAME?	25	48	Clone variant, promoter
HOS2	S000003162	7	140312	Gen375_P8	indel	T	#NAME?	28	32	Clone variant, other
KRS1	S000002444	4	527154	Gen375_P8	snp	G	A	100	64	Clone variant, nonsynonymous
MAK3	S000006255	16	664591	Gen375_P8	snp	C	T	100	62	Clone variant, promoter
MBB1	S000003735	10	60683	Gen375_P8	snp	T	G	22	36	Clone variant, promoter
MBB1	S000003735	10	60696	Gen375_P8	snp	G	T	34	41	Clone variant, promoter
MBF1	S000007253	15	877095	Gen375_P8	indel	T	#NAME?	23	47	Clone variant, other
MCH4	S000005479	15	94814	Gen375_P8	indel	A	-CC/-C	38	13	Clone variant, other
MET4	S000005047	14	429546	Gen375_P8	indel	C	#NAME?	12	50	Clone variant, nonsynonymous
MIA40	S000001678	11	75349	Gen375_P8	snp	C	T	100	42	Clone variant, promoter
MSH5	S000002313	4	180564	Gen375_P8	snp	G	C	100	68	Clone variant, nonsynonymous
MSS11	S000004774	13	588608	Gen375_P8	snp	C	T	21	48	Clone variant, synonoymous
MUM3	S000005824	15	877095	Gen375_P8	indel	T	#NAME?	23	47	Clone variant, other
NAR1	S000005184	14	198794	Gen375_P8	snp	T	G	20	15	Clone variant, nonsynonymous
NAT4	S000004673	13	407021	Gen375_P8	snp	C	A	47	53	Clone variant, promoter
NHX1	S000002864	4	1368784	Gen375_P8	snp	T	G	89	73	Clone variant, nonsynonymous
NSE4	S000002263	4	273628	Gen375_P8	indel	G	#NAME?	58	26	Clone variant, other
NYV1	S000004083	12	326440	Gen375_P8	indel	C	#NAME?	98	80	Clone variant, other
PAU11	S000003230	7	6962	Gen375_P8	snp	G	A	100	6	Clone variant, promoter
PAU14	S000001438	9	9220	Gen375_P8	snp	C	T	27	146	Clone variant, promoter
PAU6	S000005359	14	782374	Gen375_P8	snp	T	A	25	24	Clone variant, other
PAU6	S000005359	14	782373	Gen375_P8	snp	T	C	26	23	Clone variant, other
PAU6	S000005359	14	781627	Gen375_P8	snp	C	G	27	71	Clone variant, promoter
PAU6	S000005359	14	781636	Gen375_P8	snp	G	C	28	64	Clone variant, promoter
PAU6	S000005359	14	781640	Gen375_P8	snp	T	G	28	65	Clone variant, promoter
PAU6	S000005359	14	781503	Gen375_P8	indel	C	#NAME?	30	84	Clone variant, promoter
PAU6	S000005359	14	781511	Gen375_P8	indel	T	#NAME?	31	84	Clone variant, promoter
PAU6	S000005359	14	781505	Gen375_P8	snp	T	C	33	79	Clone variant, promoter
PAU6	S000005359	14	781567	Gen375_P8	snp	G	T	34	76	Clone variant, promoter
PAU6	S000005359	14	781522	Gen375_P8	snp	T	A	35	83	Clone variant, promoter
PAU6	S000005359	14	781669	Gen375_P8	snp	C	G	38	66	Clone variant, promoter
PAU9	S000007592	2	7408	Gen375_P8	snp	T	C	20	89	Clone variant, other
PEX28	S000001193	8	396944	Gen375_P8	indel	G	#NAME?	34	41	Clone variant, promoter
PFS1	S000001228	8	475548	Gen375_P8	indel	C	#NAME?	15	41	Clone variant, promoter
PHO13	S000002395	4	33327	Gen375_P8	indel	C	#NAME?	45	53	Clone variant, other
PHO90	S000003734	10	60683	Gen375_P8	snp	T	G	22	36	Clone variant, promoter
PHO90	S000003734	10	60696	Gen375_P8	snp	G	T	34	41	Clone variant, promoter
PIR3	S000001646	11	144807	Gen375_P8	snp	C	T	23	26	Clone variant, synonoymous
PIR3	S000001646	11	144801	Gen375_P8	snp	A	T	25	24	Clone variant, synonoymous
PIR3	S000001646	11	144798	Gen375_P8	snp	A	G	27	22	Clone variant, synonoymous
POL1	S000005046	14	429546	Gen375_P8	indel	C	#NAME?	12	50	Clone variant, promoter
PRM7	S000002197	4	384396	Gen375_P8	indel	G	#NAME?	45	11	Clone variant, promoter
PRP4	S000006382	16	892303	Gen375_P8	snp	C	A	23	64	Clone variant, promoter
PRS3	S000001003	8	81857	Gen375_P8	indel	C	#NAME?	29	38	Clone variant, promoter
PRS5	S000005422	15	213636	Gen375_P8	snp	G	T	84	61	Clone variant, nonsynonymous
PUF3	S000003936	12	122033	Gen375_P8	indel	A	#NAME?	80	44	Clone variant, other
QRI7	S000002262	4	273628	Gen375_P8	indel	G	#NAME?	58	26	Clone variant, other
RAD2	S000003490	7	1010909	Gen375_P8	indel	T	#NAME?	79	33	Clone variant, promoter
RPC19	S000005057	14	413447	Gen375_P8	indel	C	#NAME?	24	42	Clone variant, other
RPL18A	S000005480	15	94814	Gen375_P8	indel	A	-CC/-C	38	13	Clone variant, promoter
SKG6	S000001192	8	396944	Gen375_P8	indel	G	#NAME?	34	41	Clone variant, promoter
SLF1	S000002923	4	1474783	Gen375_P8	indel	A	#NAME?	24	49	Clone variant, other
SPA2	S000003944	12	105416	Gen375_P8	indel	T	#NAME?	56	27	Clone variant, other
SRM1	S000003065	7	323360	Gen375_P8	indel	A	#NAME?	88	33	Clone variant, other
SRP40	S000001800	11	613989	Gen375_P8	indel	G	#NAME?	75	40	Clone variant, promoter
SUL2	S000004082	12	326440	Gen375_P8	indel	C	#NAME?	98	80	Clone variant, other
SUN4	S000005010	14	503012	Gen375_P8	indel	C	#NAME?	30	30	Clone variant, other
SYM1	S000004241	12	641310	Gen375_P8	indel	G	#NAME?	27	48	Clone variant, promoter
TCB3	S000004537	13	126347	Gen375_P8	snp	T	A	100	50	Clone variant, nonsynonymous
UME1	S000006060	16	289970	Gen375_P8	snp	C	G	100	54	Clone variant, nonsynonymous
UTP30	S000001768	11	556430	Gen375_P8	indel	G	#NAME?	79	38	Clone variant, promoter
VBA4	S000002526	4	688061	Gen375_P8	indel	C	#NAME?	64	14	Clone variant, promoter
VOA1	S000003338	7	699999	Gen375_P8	indel	A	#NAME?	61	51	Clone variant, promoter
VPS4	S000006377	16	886453	Gen375_P8	indel	G	#NAME?	29	55	Clone variant, other
WTM1	S000005756	15	770623	Gen375_P8	indel	G	#NAME?	27	37	Clone variant, promoter
YKT6	S000001679	11	75349	Gen375_P8	snp	C	T	100	42	Clone variant, nonsynonymous
YPD1	S000002394	4	33327	Gen375_P8	indel	C	#NAME?	45	53	Clone variant, other
YPS6	S000001478	9	432575	Gen375_P8	snp	G	A	17	167	Clone variant, promoter
YPS6	S000001478	9	432420	Gen375_P8	indel	C	#NAME?	18	171	Clone variant, promoter
YRF1-6	S000005283	14	6669	Gen375_P8	indel	C	#NAME?	24	50	Clone variant, promoter
YRF1-6	S000005283	14	6668	Gen375_P8	snp	C	A	27	44	Clone variant, promoter

## Sheet: Gen375-P9
gene_name	sgdid	chr_num	position	sample_name	snp_indel	ref	read	fraction	tot_reads	mutation_type
AAD10	S000003916	10	727550	Gen375_P9	snp	T	C	45	11	Clone variant, synonoymous
AAD10	S000003916	10	727565	Gen375_P9	snp	T	C	50	10	Clone variant, synonoymous
AFG3	S000000819	5	192025	Gen375_P9	snp	A	G	40	5	Clone variant, promoter
AIM7	S000002470	4	578294	Gen375_P9	indel	G	#NAME?	33	6	Clone variant, promoter
ALG12	S000005313	14	678602	Gen375_P9	indel	G	#NAME?	25	16	Clone variant, promoter
ALG9	S000005163	14	237690	Gen375_P9	indel	G	#NAME?	25	8	Clone variant, promoter
AMN1	S000000362	2	556209	Gen375_P9	indel	G	#NAME?	29	7	Clone variant, promoter
APL4	S000006233	16	624339	Gen375_P9	snp	T	G	25	12	Clone variant, other
APN2	S000000115	2	184205	Gen375_P9	indel	A	#NAME?	23	13	Clone variant, promoter
ARE1	S000000644	3	213694	Gen375_P9	snp	C	T	22	9	Clone variant, synonoymous
ARS209	S000114517	2	254814	Gen375_P9	snp	C	T	81	75	Clone variant, other
ARS209	S000114517	2	254833	Gen375_P9	snp	A	G	85	85	Clone variant, other
ARS300	S000028476	3	858	Gen375_P9	snp	C	T	43	21	Clone variant, other
ARS600	S000029653	6	5900	Gen375_P9	indel	G	#NAME?	21	29	Clone variant, other
ATG2	S000005186	14	196149	Gen375_P9	indel	C	#NAME?	75	4	Clone variant, other
ATP22	S000002758	4	1176565	Gen375_P9	snp	T	C	20	10	Clone variant, nonsynonymous
ATP4	S000005999	16	408326	Gen375_P9	snp	C	A	25	8	Clone variant, nonsynonymous
ATP5	S000002706	4	1057928	Gen375_P9	indel	A	#NAME?	31	13	Clone variant, other
AZF1	S000005639	15	537055	Gen375_P9	snp	T	A	40	5	Clone variant, other
BFR1	S000005724	15	720201	Gen375_P9	indel	G	#NAME?	22	9	Clone variant, promoter
BMH1	S000000979	5	545185	Gen375_P9	indel	A	#NAME?	67	3	Clone variant, promoter
BMS1	S000006138	16	139718	Gen375_P9	snp	T	G	40	5	Clone variant, nonsynonymous
BRF1	S000003478	7	982258	Gen375_P9	indel	G	#NAME?	50	6	Clone variant, other
BSC1	S000002195	4	386153	Gen375_P9	indel	C	#NAME?	82	11	Clone variant, promoter
BTT1	S000002660	4	963411	Gen375_P9	snp	A	C	33	6	Clone variant, nonsynonymous
BUL1	S000004888	13	819060	Gen375_P9	snp	A	C	29	7	Clone variant, promoter
CCA1	S000000970	5	522934	Gen375_P9	snp	C	G	29	7	Clone variant, promoter
CDC25	S000004301	12	757587	Gen375_P9	snp	T	G	27	11	Clone variant, promoter
CDC28	S000000364	2	561221	Gen375_P9	indel	G	#NAME?	50	8	Clone variant, other
CIT3	S000006205	16	558032	Gen375_P9	indel	A	#NAME?	25	12	Clone variant, other
CLF1	S000004107	12	383582	Gen375_P9	snp	A	G	33	6	Clone variant, nonsynonymous
COG4	S000006309	16	738332	Gen375_P9	snp	T	G	22	9	Clone variant, nonsynonymous
COS4	S000001832	6	5900	Gen375_P9	indel	G	#NAME?	21	29	Clone variant, promoter
COS6	S000003527	7	1082614	Gen375_P9	snp	A	C	36	11	Clone variant, nonsynonymous
COS6	S000003527	7	1082623	Gen375_P9	snp	A	T	36	11	Clone variant, nonsynonymous
COS6	S000003527	7	1082621	Gen375_P9	snp	A	C	40	10	Clone variant, nonsynonymous
COS6	S000003527	7	1082626	Gen375_P9	snp	T	C	40	10	Clone variant, nonsynonymous
COS6	S000003527	7	1082628	Gen375_P9	snp	C	T	40	10	Clone variant, nonsynonymous
COS7	S000002407	4	1891	Gen375_P9	snp	C	G	86	7	Clone variant, nonsynonymous
COT1	S000005843	15	908154	Gen375_P9	snp	C	A	25	8	Clone variant, promoter
CPD1	S000003479	7	985721	Gen375_P9	indel	A	#NAME?	75	4	Clone variant, other
CRP1	S000001189	8	391751	Gen375_P9	indel	T	#NAME?	22	9	Clone variant, other
CSH1	S000000365	2	561221	Gen375_P9	indel	G	#NAME?	50	8	Clone variant, promoter
CWP1	S000001579	11	261578	Gen375_P9	snp	A	C	20	15	Clone variant, nonsynonymous
CYR1	S000003542	10	424967	Gen375_P9	snp	A	C	38	8	Clone variant, promoter
CYR1	S000003542	10	424958	Gen375_P9	snp	C	A	40	5	Clone variant, promoter
DBP2	S000005056	14	413808	Gen375_P9	snp	A	C	50	4	Clone variant, nonsynonymous
DIG1	S000005970	16	462243	Gen375_P9	indel	G	#NAME?	25	8	Clone variant, other
DOG2	S000001085	8	192693	Gen375_P9	indel	C	#NAME?	25	12	Clone variant, other
DSK2	S000004889	13	819060	Gen375_P9	snp	A	C	29	7	Clone variant, nonsynonymous
EAF5	S000000744	5	122438	Gen375_P9	indel	C	#NAME?	22	9	Clone variant, other
ECM16	S000004735	13	527644	Gen375_P9	snp	A	G	25	8	Clone variant, other
ECM30	S000004428	12	1007388	Gen375_P9	snp	T	G	22	9	Clone variant, other
ECM32	S000000978	5	545185	Gen375_P9	indel	A	#NAME?	67	3	Clone variant, other
EMC2	S000003848	10	586416	Gen375_P9	indel	C	#NAME?	22	9	Clone variant, other
EMP70	S000004073	12	295183	Gen375_P9	snp	T	G	25	8	Clone variant, nonsynonymous
ERG24	S000005224	14	110477	Gen375_P9	snp	A	C	22	9	Clone variant, promoter
ERG26	S000002969	7	496728	Gen375_P9	indel	T	#NAME?	89	9	Clone variant, promoter
ERS1	S000000671	3	249408	Gen375_P9	snp	T	G	43	7	Clone variant, promoter
ERT1	S000000443	2	700334	Gen375_P9	indel	C	#NAME?	29	7	Clone variant, promoter
ETP1	S000001002	8	81857	Gen375_P9	indel	C	#NAME?	30	10	Clone variant, other
FAA1	S000005844	15	909075	Gen375_P9	indel	G	#NAME?	40	5	Clone variant, promoter
FCP1	S000004890	13	822588	Gen375_P9	indel	C	#NAME?	22	9	Clone variant, other
FIG2	S000000685	3	271473	Gen375_P9	indel	T	#NAME?	53	15	Clone variant, nonsynonymous
FIR1	S000000834	5	217690	Gen375_P9	indel	T	#NAME?	29	7	Clone variant, synonoymous
FIR1	S000000834	5	215048	Gen375_P9	indel	C	#NAME?	29	7	Clone variant, promoter
FLO1	S000000084	1	206434	Gen375_P9	snp	T	C	22	180	Clone variant, nonsynonymous
FLO1	S000000084	1	205765	Gen375_P9	snp	G	A	26	89	Clone variant, nonsynonymous
FLO1	S000000084	1	206824	Gen375_P9	snp	C	T	29	7	Clone variant, nonsynonymous
FLO1	S000000084	1	207652	Gen375_P9	snp	A	G	46	13	Clone variant, nonsynonymous
FLO1	S000000084	1	204261	Gen375_P9	snp	T	C	50	6	Clone variant, nonsynonymous
FLO1	S000000084	1	204265	Gen375_P9	snp	T	A/C	50	4	Clone variant, nonsynonymous
FLO1	S000000084	1	204281	Gen375_P9	snp	A	T	50	10	Clone variant, nonsynonymous
FLO1	S000000084	1	207655	Gen375_P9	snp	G	A	50	12	Clone variant, nonsynonymous
FLO1	S000000084	1	204277	Gen375_P9	snp	T	C	57	7	Clone variant, nonsynonymous
FLO1	S000000084	1	206813	Gen375_P9	indel	G	#NAME?	57	7	Clone variant, nonsynonymous
FLO1	S000000084	1	204271	Gen375_P9	snp	A	G/T	67	6	Clone variant, nonsynonymous
FLO1	S000000084	1	204289	Gen375_P9	snp	C	T/A	86	7	Clone variant, nonsynonymous
FLO5	S000001254	8	526684	Gen375_P9	snp	A	G	23	26	Clone variant, nonsynonymous
FLO5	S000001254	8	526992	Gen375_P9	snp	G	T	80	59	Clone variant, nonsynonymous
FLO9	S000000059	1	25622	Gen375_P9	snp	G	A	20	25	Clone variant, nonsynonymous
FLO9	S000000059	1	25559	Gen375_P9	snp	G	A	38	26	Clone variant, nonsynonymous
FLO9	S000000059	1	26933	Gen375_P9	snp	G	A	44	9	Clone variant, nonsynonymous
FLO9	S000000059	1	26924	Gen375_P9	snp	T	C	67	6	Clone variant, nonsynonymous
FLO9	S000000059	1	26926	Gen375_P9	snp	C	A	67	6	Clone variant, nonsynonymous
FLO9	S000000059	1	26927	Gen375_P9	snp	A	G	67	6	Clone variant, nonsynonymous
FLO9	S000000059	1	26936	Gen375_P9	snp	G	A	75	8	Clone variant, nonsynonymous
FLO9	S000000059	1	26939	Gen375_P9	snp	A	G	80	10	Clone variant, nonsynonymous
FLO9	S000000059	1	25487	Gen375_P9	snp	G	A	88	17	Clone variant, nonsynonymous
FLR1	S000000212	2	254814	Gen375_P9	snp	C	T	81	75	Clone variant, promoter
FLR1	S000000212	2	254833	Gen375_P9	snp	A	G	85	85	Clone variant, promoter
FRT1	S000005851	15	925071	Gen375_P9	indel	C	#NAME?	29	7	Clone variant, promoter
FSH3	S000005806	15	845124	Gen375_P9	snp	T	G	25	8	Clone variant, nonsynonymous
GAC1	S000005704	15	667733	Gen375_P9	indel	T	#NAME?	29	14	Clone variant, other
GAD1	S000004862	13	772663	Gen375_P9	indel	C	#NAME?	67	6	Clone variant, other
GAT1	S000001873	6	97504	Gen375_P9	indel	C	#NAME?	20	10	Clone variant, other
GCD6	S000002619	4	884011	Gen375_P9	snp	C	T	33	12	Clone variant, promoter
GDH2	S000002374	4	72930	Gen375_P9	snp	C	A	20	10	Clone variant, nonsynonymous
GIS3	S000004084	12	328066	Gen375_P9	snp	G	T	29	7	Clone variant, nonsynonymous
GPR1	S000002193	4	392092	Gen375_P9	snp	C	G	25	8	Clone variant, promoter
GRE2	S000005511	15	43491	Gen375_P9	indel	T	#NAME?	12	17	Clone variant, promoter
GRE2	S000005511	15	43493	Gen375_P9	indel	T	#NAME?	94	17	Clone variant, promoter
GSY2	S000004248	12	662761	Gen375_P9	snp	G	T	22	9	Clone variant, nonsynonymous
GTO3	S000004863	13	772663	Gen375_P9	indel	C	#NAME?	67	6	Clone variant, promoter
HAP1	S000004246	12	651023	Gen375_P9	snp	G	A	40	5	Clone variant, other
HAP1	S000004246	12	651031	Gen375_P9	snp	G	A	50	4	Clone variant, other
HOS2	S000003162	7	140312	Gen375_P9	indel	T	#NAME?	27	11	Clone variant, other
HOT13	S000001567	11	281106	Gen375_P9	snp	T	G	20	10	Clone variant, other
HOT13	S000001567	11	280161	Gen375_P9	indel	G	#NAME?	31	13	Clone variant, promoter
HPF1	S000005515	15	28641	Gen375_P9	snp	C	T	43	23	Clone variant, other
HXT1	S000001136	8	293271	Gen375_P9	indel	T	#NAME?	25	8	Clone variant, promoter
ICP55	S000000880	5	316708	Gen375_P9	indel	A	#NAME?	30	10	Clone variant, other
IRA1	S000000344	2	525076	Gen375_P9	snp	A	T	20	10	Clone variant, nonsynonymous
IRA1	S000000344	2	517693	Gen375_P9	snp	T	C	25	8	Clone variant, nonsynonymous
IRC8	S000003587	10	342347	Gen375_P9	indel	A	#NAME?	33	9	Clone variant, other
JJJ1	S000005171	14	221635	Gen375_P9	snp	T	G	25	8	Clone variant, nonsynonymous
KAP123	S000000912	5	382297	Gen375_P9	indel	A	#NAME?	43	7	Clone variant, promoter
KIP1	S000000159	2	101339	Gen375_P9	indel	C	#NAME?	22	9	Clone variant, promoter
KRE9	S000003710	10	94880	Gen375_P9	indel	C	#NAME?	22	9	Clone variant, promoter
LCB2	S000002469	4	578294	Gen375_P9	indel	G	#NAME?	33	6	Clone variant, other
LIA1	S000003831	10	570785	Gen375_P9	indel	A	#NAME?	25	8	Clone variant, promoter
LSM2	S000000122	2	169986	Gen375_P9	snp	T	G	22	9	Clone variant, promoter
MBB1	S000003735	10	60683	Gen375_P9	snp	T	G	33	9	Clone variant, promoter
MDH1	S000001568	11	280161	Gen375_P9	indel	G	#NAME?	31	13	Clone variant, other
MET3	S000003771	10	456065	Gen375_P9	indel	G	#NAME?	20	10	Clone variant, promoter
MGS1	S000005162	14	237690	Gen375_P9	indel	G	#NAME?	25	8	Clone variant, promoter
MGT1	S000002359	4	101104	Gen375_P9	indel	A	#NAME?	21	14	Clone variant, promoter
MIC17	S000004604	13	272283	Gen375_P9	indel	C	#NAME?	21	14	Clone variant, nonsynonymous
MID1	S000005235	14	84026	Gen375_P9	snp	A	C	25	12	Clone variant, other
MNN9	S000005971	16	462243	Gen375_P9	indel	G	#NAME?	25	8	Clone variant, promoter
MPC54	S000005703	15	667733	Gen375_P9	indel	T	#NAME?	29	14	Clone variant, promoter
MPH2	S000002406	4	5643	Gen375_P9	snp	T	A	20	15	Clone variant, promoter
MPT5	S000003146	7	167249	Gen375_P9	indel	C	#NAME?	23	13	Clone variant, promoter
MRL1	S000006283	16	698525	Gen375_P9	indel	G	#NAME?	43	7	Clone variant, promoter
MRP4	S000000996	8	99172	Gen375_P9	snp	A	G	20	10	Clone variant, promoter
MSC1	S000004597	13	16508	Gen375_P9	snp	C	A	25	8	Clone variant, nonsynonymous
MSS11	S000004774	13	588608	Gen375_P9	snp	C	T	57	7	Clone variant, synonoymous
MTR4	S000003586	10	342347	Gen375_P9	indel	A	#NAME?	33	9	Clone variant, promoter
MUP1	S000003287	7	598853	Gen375_P9	snp	G	A	25	8	Clone variant, promoter
MXR1	S000000844	5	235312	Gen375_P9	snp	C	A	20	15	Clone variant, nonsynonymous
MYO2	S000005853	15	925071	Gen375_P9	indel	C	#NAME?	29	7	Clone variant, promoter
NCB2	S000002805	4	1266166	Gen375_P9	indel	C	#NAME?	22	9	Clone variant, other
NCB2	S000002805	4	1266254	Gen375_P9	indel	C	#NAME?	29	7	Clone variant, other
NCP1	S000001084	8	192693	Gen375_P9	indel	C	#NAME?	25	12	Clone variant, other
NOG2	S000005336	14	721033	Gen375_P9	indel	C	#NAME?	21	19	Clone variant, other
NPA3	S000003833	10	570785	Gen375_P9	indel	A	#NAME?	25	8	Clone variant, other
NSR1	S000003391	7	808385	Gen375_P9	indel	C	#NAME?	29	7	Clone variant, promoter
NUP120	S000001540	11	333999	Gen375_P9	snp	G	A	100	13	Clone variant, promoter
NUT1	S000003119	7	219060	Gen375_P9	snp	C	A	20	15	Clone variant, nonsynonymous
NYV1	S000004083	12	328066	Gen375_P9	snp	G	T	29	7	Clone variant, promoter
NYV1	S000004083	12	326440	Gen375_P9	indel	C	#NAME?	100	17	Clone variant, other
OLA1	S000000229	2	292117	Gen375_P9	indel	G	#NAME?	30	10	Clone variant, promoter
OPI10	S000005392	15	265912	Gen375_P9	snp	A	T	20	10	Clone variant, nonsynonymous
OPI6	S000002254	4	286899	Gen375_P9	snp	T	G	20	10	Clone variant, other
ORC5	S000005205	14	154922	Gen375_P9	indel	G	#NAME?	33	9	Clone variant, promoter
PAU1	S000003759	10	8961	Gen375_P9	snp	A	C	23	26	Clone variant, synonoymous
PAU1	S000003759	10	8970	Gen375_P9	snp	T	G	25	24	Clone variant, synonoymous
PAU6	S000005359	14	781669	Gen375_P9	snp	C	G	58	12	Clone variant, promoter
PAU8	S000002142	1	1917	Gen375_P9	snp	A	G	26	19	Clone variant, synonoymous
PAU8	S000002142	1	1926	Gen375_P9	snp	G	A	31	16	Clone variant, synonoymous
PCA1	S000000499	2	796620	Gen375_P9	indel	T	#NAME?	22	18	Clone variant, other
PDH1	S000006206	16	558032	Gen375_P9	indel	A	#NAME?	25	12	Clone variant, promoter
PEX28	S000001193	8	396944	Gen375_P9	indel	G	#NAME?	29	7	Clone variant, promoter
PFK2	S000004818	13	674862	Gen375_P9	indel	G	#NAME?	33	12	Clone variant, promoter
PGM3	S000004891	13	822588	Gen375_P9	indel	C	#NAME?	22	9	Clone variant, promoter
PHO4	S000001930	6	226130	Gen375_P9	indel	C	#NAME?	25	8	Clone variant, promoter
PHO80	S000005361	15	326221	Gen375_P9	snp	C	A	25	8	Clone variant, other
PHO89	S000000500	2	796620	Gen375_P9	indel	T	#NAME?	22	18	Clone variant, other
PHO90	S000003734	10	60683	Gen375_P9	snp	T	G	33	9	Clone variant, promoter
PIR3	S000001646	11	144798	Gen375_P9	snp	A	G	22	9	Clone variant, nonsynonymous
PIR3	S000001646	11	144801	Gen375_P9	snp	A	T	22	9	Clone variant, nonsynonymous
PIR3	S000001646	11	144771	Gen375_P9	snp	T	C	27	11	Clone variant, nonsynonymous
PIR3	S000001646	11	144778	Gen375_P9	indel	A	#NAME?	27	11	Clone variant, nonsynonymous
PIR3	S000001646	11	144807	Gen375_P9	snp	C	T	33	9	Clone variant, nonsynonymous
PIR3	S000001646	11	144918	Gen375_P9	snp	C	T	56	9	Clone variant, nonsynonymous
PMT1	S000002253	4	286899	Gen375_P9	snp	T	G	20	10	Clone variant, promoter
POL2	S000005206	14	154922	Gen375_P9	indel	G	#NAME?	33	9	Clone variant, other
POL5	S000000781	5	50536	Gen375_P9	snp	C	T	22	9	Clone variant, nonsynonymous
POM152	S000004736	13	527644	Gen375_P9	snp	A	G	25	8	Clone variant, promoter
POP2	S000005335	14	721033	Gen375_P9	indel	C	#NAME?	21	19	Clone variant, promoter
PPS1	S000000480	2	759378	Gen375_P9	snp	C	T	20	10	Clone variant, nonsynonymous
PRM1	S000005223	14	110477	Gen375_P9	snp	A	C	22	9	Clone variant, promoter
PRO3	S000000825	5	201931	Gen375_P9	snp	A	C	33	6	Clone variant, nonsynonymous
PRS3	S000001003	8	81857	Gen375_P9	indel	C	#NAME?	30	10	Clone variant, promoter
PRX1	S000000160	2	101339	Gen375_P9	indel	C	#NAME?	22	9	Clone variant, promoter
PUF3	S000003936	12	122033	Gen375_P9	indel	A	+C	81	16	Clone variant, other
PUS4	S000005236	14	84026	Gen375_P9	snp	A	C	25	12	Clone variant, other
PYC2	S000000422	2	661161	Gen375_P9	snp	A	C	22	9	Clone variant, nonsynonymous
RAD2	S000003490	7	1010909	Gen375_P9	indel	T	#NAME?	100	12	Clone variant, promoter
RAD9	S000002625	4	900919	Gen375_P9	snp	C	T	20	10	Clone variant, nonsynonymous
RBD2	S000006167	16	85401	Gen375_P9	indel	C	#NAME?	25	8	Clone variant, promoter
RCK1	S000003126	7	206340	Gen375_P9	indel	G	#NAME?	22	9	Clone variant, promoter
RFM1	S000005805	15	845124	Gen375_P9	snp	T	G	25	8	Clone variant, promoter
RFT1	S000000116	2	184205	Gen375_P9	indel	A	#NAME?	23	13	Clone variant, other
RHO5	S000005124	14	300928	Gen375_P9	indel	T	#NAME?	40	5	Clone variant, promoter
RPH1	S000000971	5	522934	Gen375_P9	snp	C	G	29	7	Clone variant, promoter
RPL3	S000005589	15	444497	Gen375_P9	indel	A	#NAME?	20	10	Clone variant, promoter
RPN6	S000002255	4	286899	Gen375_P9	snp	T	G	20	10	Clone variant, promoter
RRP14	S000001565	11	281106	Gen375_P9	snp	T	G	20	10	Clone variant, nonsynonymous
RRP5	S000004842	13	729331	Gen375_P9	snp	C	T	100	22	Clone variant, nonsynonymous
RRP6	S000005527	15	326221	Gen375_P9	snp	C	A	25	8	Clone variant, promoter
RSB1	S000005575	15	423978	Gen375_P9	indel	G	#NAME?	22	9	Clone variant, promoter
RSC9	S000004596	13	16508	Gen375_P9	snp	C	A	25	8	Clone variant, promoter
RTS3	S000003393	7	808385	Gen375_P9	indel	C	#NAME?	29	7	Clone variant, other
SAT4	S000000601	3	127803	Gen375_P9	indel	C	#NAME?	33	6	Clone variant, promoter
SDA1	S000003477	7	982258	Gen375_P9	indel	G	#NAME?	50	6	Clone variant, promoter
SDS23	S000003024	7	397769	Gen375_P9	snp	C	A	22	9	Clone variant, promoter
SEC16	S000006006	16	388794	Gen375_P9	snp	A	C	22	9	Clone variant, nonsynonymous
SFC1	S000003856	10	610239	Gen375_P9	snp	C	G	100	11	Clone variant, nonsynonymous
SHU1	S000000998	8	99172	Gen375_P9	snp	A	G	20	10	Clone variant, promoter
SKG6	S000001192	8	396944	Gen375_P9	indel	G	#NAME?	29	7	Clone variant, promoter
SKS1	S000005947	16	502678	Gen375_P9	indel	C	#NAME?	33	6	Clone variant, promoter
SNF1	S000002885	4	1412224	Gen375_P9	indel	G	#NAME?	27	11	Clone variant, promoter
SOL4	S000003480	7	985721	Gen375_P9	indel	A	#NAME?	75	4	Clone variant, promoter
SPA2	S000003944	12	105416	Gen375_P9	indel	T	#NAME?	29	7	Clone variant, other
SPC25	S000000820	5	192025	Gen375_P9	snp	A	G	40	5	Clone variant, nonsynonymous
SPP41	S000002872	4	1388814	Gen375_P9	indel	A	#NAME?	29	7	Clone variant, promoter
SPS2	S000002930	4	1484191	Gen375_P9	indel	A	#NAME?	22	9	Clone variant, nonsynonymous
SRB8	S000000677	3	256885	Gen375_P9	snp	C	A	20	15	Clone variant, nonsynonymous
SRP40	S000001800	11	613989	Gen375_P9	indel	G	#NAME?	80	5	Clone variant, promoter
SSN3	S000005963	16	474454	Gen375_P9	indel	T	#NAME?	100	6	Clone variant, nonsynonymous
STE18	S000003846	10	586416	Gen375_P9	indel	C	#NAME?	22	9	Clone variant, other
SUL2	S000004082	12	326440	Gen375_P9	indel	C	#NAME?	100	17	Clone variant, other
SWA2	S000002728	4	1107782	Gen375_P9	indel	T	#NAME?	100	11	Clone variant, nonsynonymous
SWC5	S000000435	2	681990	Gen375_P9	indel	C	#NAME?	67	3	Clone variant, other
SWI3	S000003712	10	94880	Gen375_P9	indel	C	#NAME?	22	9	Clone variant, promoter
SXM1	S000002803	4	1266166	Gen375_P9	indel	C	#NAME?	22	9	Clone variant, other
SXM1	S000002803	4	1266254	Gen375_P9	indel	C	#NAME?	29	7	Clone variant, other
TAF8	S000004582	13	41949	Gen375_P9	indel	G	#NAME?	23	13	Clone variant, other
TFA2	S000001770	11	559696	Gen375_P9	indel	A	#NAME?	20	10	Clone variant, nonsynonymous
TGL5	S000005607	15	479258	Gen375_P9	snp	A	T	29	7	Clone variant, promoter
THI11	S000003917	10	730169	Gen375_P9	indel	T	#NAME?	23	13	Clone variant, promoter
THI2	S000000444	2	700334	Gen375_P9	indel	C	#NAME?	29	7	Clone variant, other
TIR1	S000000813	5	175658	Gen375_P9	indel	A	#NAME?	92	13	Clone variant, nonsynonymous
TOD6	S000000150	2	117797	Gen375_P9	indel	C	#NAME?	20	10	Clone variant, nonsynonymous
TOS8	S000003064	7	326268	Gen375_P9	indel	C	#NAME?	86	7	Clone variant, other
UME1	S000006060	16	291009	Gen375_P9	snp	A	T	21	19	Clone variant, nonsynonymous
URA2	S000003666	10	172327	Gen375_P9	snp	T	G	25	8	Clone variant, nonsynonymous
VAN1	S000004583	13	41949	Gen375_P9	indel	G	#NAME?	23	13	Clone variant, promoter
VPH1	S000005796	15	828406	Gen375_P9	snp	C	T	100	12	Clone variant, nonsynonymous
VPS4	S000006377	16	886453	Gen375_P9	indel	G	#NAME?	25	12	Clone variant, other
WHI5	S000005609	15	479258	Gen375_P9	snp	A	T	29	7	Clone variant, promoter
YAT2	S000000826	5	201931	Gen375_P9	snp	A	C	33	6	Clone variant, promoter
YHB1	S000003466	7	959778	Gen375_P9	indel	A	#NAME?	25	8	Clone variant, promoter
YHK8	S000001090	8	205160	Gen375_P9	snp	C	T	25	8	Clone variant, synonoymous
YJU2	S000001578	11	261578	Gen375_P9	snp	A	C	20	15	Clone variant, promoter
YOP1	S000006232	16	624339	Gen375_P9	snp	T	G	25	12	Clone variant, other
YPT31	S000000833	5	215048	Gen375_P9	indel	C	#NAME?	29	7	Clone variant, promoter
YRF1-5	S000004459	12	1074623	Gen375_P9	indel	C	#NAME?	20	10	Clone variant, nonsynonymous
YRF1-5	S000004459	12	1072665	Gen375_P9	snp	C	T	23	26	Clone variant, nonsynonymous
YRF1-8	S000007526	15	1087641	Gen375_P9	snp	C	G	60	10	Clone variant, nonsynonymous
YTA6	S000005995	16	415727	Gen375_P9	snp	A	T	22	9	Clone variant, promoter

## Sheet: Gen375-P10
gene_name	sgdid	chr_num	position	sample_name	snp_indel	ref	read	fraction	tot_reads	mutation_type
AAH1	S000005085	14	359344	Gen375_P10	snp	C	T	43	51	Clone variant, promoter
AHC2	S000000678	3	258608	Gen375_P10	snp	C	G	100	44	Clone variant, promoter
AIM21	S000001442	9	363070	Gen375_P10	indel	C	#NAME?	23	64	Clone variant, other
AIM41	S000005741	15	746558	Gen375_P10	indel	C	#NAME?	37	30	Clone variant, other
ALG3	S000000178	2	69996	Gen375_P10	snp	C	G	37	27	Clone variant, nonsynonymous
ANB1	S000003808	10	525749	Gen375_P10	indel	G	#NAME?	29	7	Clone variant, promoter
APC4	S000002525	4	688061	Gen375_P10	indel	C	#NAME?	75	16	Clone variant, other
ARS319	S000028494	3	316220	Gen375_P10	snp	G	A	39	23	Clone variant, other
BOI2	S000000916	5	390824	Gen375_P10	snp	G	C	100	34	Clone variant, nonsynonymous
CDC26	S000001932	6	227477	Gen375_P10	indel	C	#NAME?	50	14	Clone variant, other
CDC27	S000000180	2	69996	Gen375_P10	snp	C	G	37	27	Clone variant, promoter
CDD1	S000004235	12	626433	Gen375_P10	indel	G	#NAME?	71	24	Clone variant, other
COS2	S000000506	2	811271	Gen375_P10	snp	T	C	23	31	Clone variant, nonsynonymous
COS2	S000000506	2	811272	Gen375_P10	snp	A	C	24	33	Clone variant, nonsynonymous
COS2	S000000506	2	811145	Gen375_P10	snp	C	T	27	26	Clone variant, nonsynonymous
COS3	S000004601	13	6880	Gen375_P10	snp	A	G	16	32	Clone variant, promoter
COS6	S000003527	7	1082567	Gen375_P10	snp	T	C	23	44	Clone variant, synonoymous
COS6	S000003527	7	1082770	Gen375_P10	snp	A	G	29	28	Clone variant, promoter
COS6	S000003527	7	1082862	Gen375_P10	indel	G	#NAME?	40	30	Clone variant, promoter
COS7	S000002407	4	1650	Gen375_P10	snp	C	T	27	11	Clone variant, promoter
COS7	S000002407	4	1520	Gen375_P10	snp	C	T	29	7	Clone variant, promoter
COS7	S000002407	4	1522	Gen375_P10	snp	C	T	33	6	Clone variant, promoter
COS7	S000002407	4	1524	Gen375_P10	snp	G	C	33	6	Clone variant, promoter
COS7	S000002407	4	1529	Gen375_P10	snp	G	A	33	6	Clone variant, promoter
COS7	S000002407	4	2007	Gen375_P10	snp	T	G	88	16	Clone variant, nonsynonymous
COS7	S000002407	4	2008	Gen375_P10	snp	A	G	88	16	Clone variant, nonsynonymous
COS7	S000002407	4	2034	Gen375_P10	snp	G	T	88	16	Clone variant, nonsynonymous
CYC1	S000003809	10	525749	Gen375_P10	indel	G	#NAME?	29	7	Clone variant, promoter
DAL81	S000001462	9	402396	Gen375_P10	indel	A	+C	33	63	Clone variant, nonsynonymous
DJP1	S000001443	9	363070	Gen375_P10	indel	C	#NAME?	23	64	Clone variant, promoter
DPB3	S000000482	2	761075	Gen375_P10	indel	C	#NAME?	26	39	Clone variant, other
ERC1	S000001074	8	175311	Gen375_P10	snp	G	T	100	40	Clone variant, other
ERF2	S000004236	12	626433	Gen375_P10	indel	G	#NAME?	71	24	Clone variant, promoter
ERG26	S000002969	7	496728	Gen375_P10	indel	T	#NAME?	89	28	Clone variant, promoter
FBA1	S000001543	11	326673	Gen375_P10	snp	C	G	100	28	Clone variant, nonsynonymous
FLO1	S000000084	1	206344	Gen375_P10	snp	C	T	21	326	Clone variant, synonoymous
FLO1	S000000084	1	204277	Gen375_P10	snp	T	C/A	48	23	Clone variant, synonoymous
FLO1	S000000084	1	204439	Gen375_P10	snp	T	C	76	29	Clone variant, synonoymous
FLO5	S000001254	8	528244	Gen375_P10	snp	C	G	15	55	Clone variant, nonsynonymous
FLO5	S000001254	8	526719	Gen375_P10	snp	C	T	26	160	Clone variant, nonsynonymous
FLO5	S000001254	8	526692	Gen375_P10	snp	T	A	28	156	Clone variant, nonsynonymous
FLO9	S000000059	1	25694	Gen375_P10	snp	G	A	20	15	Clone variant, synonoymous
FLO9	S000000059	1	25622	Gen375_P10	snp	G	A	21	71	Clone variant, synonoymous
FLO9	S000000059	1	25559	Gen375_P10	snp	G	A	26	76	Clone variant, synonoymous
FLO9	S000000059	1	25541	Gen375_P10	snp	A	G	44	62	Clone variant, synonoymous
FLO9	S000000059	1	25535	Gen375_P10	snp	G	A	86	57	Clone variant, synonoymous
GOS1	S000001023	8	38662	Gen375_P10	snp	T	A	38	8	Clone variant, other
GOS1	S000001023	8	38663	Gen375_P10	snp	T	A	43	7	Clone variant, other
GPA2	S000000822	5	196608	Gen375_P10	indel	T	#NAME?	83	36	Clone variant, other
GUT1	S000001024	8	38662	Gen375_P10	snp	T	A	38	8	Clone variant, promoter
GUT1	S000001024	8	38663	Gen375_P10	snp	T	A	43	7	Clone variant, promoter
HEM12	S000002454	4	551818	Gen375_P10	indel	C	#NAME?	36	28	Clone variant, promoter
IMP1	S000004758	13	561876	Gen375_P10	indel	A	#NAME?	47	17	Clone variant, other
KTR2	S000001769	11	557498	Gen375_P10	indel	G	#NAME?	20	5	Clone variant, promoter
LRO1	S000005291	14	642528	Gen375_P10	snp	A	C	23	13	Clone variant, other
MAP1	S000004234	12	626433	Gen375_P10	indel	G	#NAME?	71	24	Clone variant, promoter
MBB1	S000003735	10	60696	Gen375_P10	snp	G	T	43	28	Clone variant, promoter
MCM1	S000004646	13	353677	Gen375_P10	indel	A	#NAME?	24	37	Clone variant, promoter
MPH2	S000002406	4	5643	Gen375_P10	snp	T	A	35	31	Clone variant, promoter
MRP8	S000001625	11	179272	Gen375_P10	snp	C	T	20	20	Clone variant, other
MRPL4	S000004431	12	1015481	Gen375_P10	indel	A	#NAME?	48	23	Clone variant, other
MSS2	S000002265	4	270193	Gen375_P10	indel	C	#NAME?	22	41	Clone variant, other
MVB12	S000003438	7	910111	Gen375_P10	indel	C	#NAME?	28	18	Clone variant, promoter
NIS1	S000005022	14	479886	Gen375_P10	indel	A	#NAME?	83	42	Clone variant, nonsynonymous
NRM1	S000005292	14	642528	Gen375_P10	snp	A	C	23	13	Clone variant, promoter
PAC10	S000003310	7	640607	Gen375_P10	snp	A	C	21	14	Clone variant, promoter
PAF1	S000000483	2	761075	Gen375_P10	indel	C	#NAME?	26	39	Clone variant, promoter
PAU8	S000002142	1	2535	Gen375_P10	snp	A	G	31	68	Clone variant, promoter
PAU8	S000002142	1	2541	Gen375_P10	snp	T	G	33	70	Clone variant, promoter
PAU8	S000002142	1	2511	Gen375_P10	snp	A	G	34	71	Clone variant, promoter
PAU8	S000002142	1	2532	Gen375_P10	snp	G	T	34	68	Clone variant, promoter
PAU8	S000002142	1	2534	Gen375_P10	snp	C	A	34	67	Clone variant, promoter
PAU8	S000002142	1	2484	Gen375_P10	snp	A	T	35	49	Clone variant, promoter
PAU8	S000002142	1	2523	Gen375_P10	snp	T	C	35	68	Clone variant, promoter
PAU8	S000002142	1	2481	Gen375_P10	snp	G	T	38	58	Clone variant, promoter
PBS2	S000003664	10	177923	Gen375_P10	indel	A	#NAME?	22	9	Clone variant, other
PCL6	S000000861	5	272557	Gen375_P10	indel	G	#NAME?	85	41	Clone variant, promoter
PHO2	S000002264	4	270193	Gen375_P10	indel	C	#NAME?	22	41	Clone variant, other
PHO90	S000003734	10	60696	Gen375_P10	snp	G	T	43	28	Clone variant, promoter
RAD2	S000003490	7	1011074	Gen375_P10	indel	A	#NAME?	81	36	Clone variant, promoter
ROM2	S000004363	12	864634	Gen375_P10	snp	G	T	100	42	Clone variant, nonsynonymous
RPL19B	S000000123	2	167977	Gen375_P10	indel	C	#NAME?	59	22	Clone variant, promoter
RPN3	S000000823	5	196608	Gen375_P10	indel	T	#NAME?	83	36	Clone variant, promoter
RRP46	S000003327	7	675525	Gen375_P10	indel	A	#NAME?	87	30	Clone variant, other
RSC8	S000001933	6	227477	Gen375_P10	indel	C	#NAME?	50	14	Clone variant, other
SDH3	S000001624	11	179272	Gen375_P10	snp	C	T	20	20	Clone variant, promoter
SEC39	S000004432	12	1015481	Gen375_P10	indel	A	#NAME?	48	23	Clone variant, other
SOK1	S000002413	4	461738	Gen375_P10	indel	G	#NAME?	80	254	Clone variant, promoter
SRB8	S000000677	3	258608	Gen375_P10	snp	C	G	100	44	Clone variant, nonsynonymous
SRM1	S000003065	7	323360	Gen375_P10	indel	A	#NAME?	80	30	Clone variant, other
STR3	S000003152	7	156114	Gen375_P10	indel	G	#NAME?	38	13	Clone variant, promoter
SWP1	S000004757	13	561876	Gen375_P10	indel	A	#NAME?	47	17	Clone variant, other
TIR1	S000000813	5	175658	Gen375_P10	indel	A	#NAME?	81	31	Clone variant, nonsynonymous
TPM1	S000005023	14	479886	Gen375_P10	indel	A	#NAME?	83	42	Clone variant, promoter
TRK1	S000003665	10	177923	Gen375_P10	indel	A	#NAME?	22	9	Clone variant, promoter
TRP1	S000002414	4	461738	Gen375_P10	indel	G	#NAME?	80	254	Clone variant, promoter
UTP30	S000001768	11	557498	Gen375_P10	indel	G	#NAME?	20	5	Clone variant, other
VAS1	S000003326	7	675525	Gen375_P10	indel	A	#NAME?	87	30	Clone variant, other
VBA4	S000002526	4	688061	Gen375_P10	indel	C	#NAME?	75	16	Clone variant, promoter
VOA1	S000003338	7	699999	Gen375_P10	indel	A	#NAME?	50	28	Clone variant, promoter
VPS63	S000004251	12	669123	Gen375_P10	snp	C	T	100	2	Clone variant, promoter
YIM2	S000004759	13	561876	Gen375_P10	indel	A	#NAME?	47	17	Clone variant, promoter
YPT6	S000004252	12	669123	Gen375_P10	snp	C	T	100	2	Clone variant, promoter
YRF1-6	S000005283	14	2416	Gen375_P10	snp	C	A	20	45	Clone variant, synonoymous
YRF1-6	S000005283	14	6669	Gen375_P10	indel	C	#NAME?	23	31	Clone variant, promoter
YRF1-6	S000005283	14	6668	Gen375_P10	snp	C	A	24	29	Clone variant, promoter
YRF1-6	S000005283	14	6623	Gen375_P10	indel	C	#NAME?	30	43	Clone variant, promoter

[truncated: 20 more sheets: Gen375-P11, Gen375-P12, Gen375-P13, Gen375-P14, Gen375-P15, Gen1750-P1, Gen1750-P2, Gen1750-P3, Gen1750-P4, Gen1750-P5, Gen1750-P6, Gen1750-P7, Gen1750-P8, Gen1750-P9, Gen1750-P10, Gen1750-P11, Gen1750-P12, Gen1750-P13, Gen1750-P14, Gen1750-P15]
